# Supplementary material for: Bioinformatical analysis of the key differentially expressed genes for screening potential biomarkers in Wilms tumor
Source: Sci Rep. 2023 Sep 16;13:15404. doi: 10.1038/s41598-023-42730-w (PMC10505208; doi:10.1038/s41598-023-42730-w)
Supplement: Supplementary file 2 — Supplementary Information 2. [file 41598_2023_42730_MOESM2_ESM.xlsx]

## Sheet: GSE66405
adj.P.Val	P.Value	t	B	logFC	abs	GENE_SYMBOL	GENE_NAME
2.8e-07	1.12e-09	-8.4817	12.1684	-2.71	2.71	A1CF	APOBEC1 complementation factor
6.84e-07	3.91e-09	-8.01137	10.9494	-2.55	2.55	A2LD1	AIG2-like domain 1
0.00297	0.000132	-4.34536	0.803799	-2.44	2.44	ABAT	4-aminobutyrate aminotransferase
0.00278	0.000121	-4.37547	0.886642	-2.84	2.84	ABCB1	ATP-binding cassette, sub-family B (MDR/TAP), member 1
5.24e-08	1.06e-10	-9.39391	14.4463	-2.6	2.6	ABCC2	ATP-binding cassette, sub-family C (CFTR/MRP), member 2
1.85e-05	2.45e-07	-6.5231	6.91689	-3.05	3.05	ABCC6	ATP-binding cassette, sub-family C (CFTR/MRP), member 6
3.46e-08	5.52e-11	-9.65536	15.0776	-2.93	2.93	ABCC6P1	ATP-binding cassette, sub-family C, member 6 pseudogene 1
3.57e-07	1.56e-09	-8.35516	11.8434	-3.97	3.97	ABP1	amiloride binding protein 1 (amine oxidase (copper-containing))
1.61e-09	3.48e-13	-11.8143	19.9221	-1.31	1.31	APOC3	apolipoprotein C-III
8.65e-06	9.24e-08	-6.86669	7.86834	-1.77	1.77	ACAA1	acetyl-CoA acyltransferase 1
0.000403	1.08e-05	-5.21262	3.22763	-1.69	1.69	ACAA2	acetyl-CoA acyltransferase 2
3.06e-05	4.57e-07	-6.30505	6.30817	-3.13	3.13	ACADL	acyl-CoA dehydrogenase, long chain
1.02e-05	1.17e-07	-6.78401	7.64034	-1.66	1.66	ACADM	acyl-CoA dehydrogenase, C-4 to C-12 straight chain
6.42e-06	6.38e-08	-6.99836	8.2301	-2.29	2.29	ACADSB	acyl-CoA dehydrogenase, short/branched chain
2.97e-09	1.04e-12	-11.3255	18.8818	-0.86	0.86	XLOC_006377
1.46e-05	1.83e-07	-6.62567	7.20198	-3.36	3.36	ACAT1	acetyl-CoA acetyltransferase 1
4.47e-07	2.17e-09	-8.23128	11.523	-4.28	4.28	ACE2	angiotensin I converting enzyme (peptidyl-dipeptidase A) 2
1.54e-07	4.99e-10	-8.78898	12.9487	-4.37	4.37	ACMSD	aminocarboxymuconate semialdehyde decarboxylase
0.000168	3.7e-06	-5.58132	4.26975	-1.78	1.78	ACO2	aconitase 2, mitochondrial
7.01e-06	7.11e-08	-6.9595	8.12351	-2.94	2.94	ACOT11	acyl-CoA thioesterase 11
6.62e-09	3.03e-12	-10.8618	17.8647	-1.4	1.4	XLOC_l2_013972
0.000449	1.23e-05	-5.16781	3.10114	-1.57	1.57	ACOT4	acyl-CoA thioesterase 4
0.002	7.98e-05	-4.52215	1.29195	-1.81	1.81	ACOX2	acyl-CoA oxidase 2, branched chain
5.71e-07	3.02e-09	-8.10693	11.1994	-3.82	3.82	ACPP	acid phosphatase, prostate
4.94e-06	4.68e-08	-7.10882	8.53226	-2.34	2.34	ACSF2	acyl-CoA synthetase family member 2
0.0103	0.000658	-3.77557	-0.732337	-2.64	2.64	ACSL1	acyl-CoA synthetase long-chain family member 1
3.72e-10	4.97e-14	-12.7168	21.76	-2.09	2.09	ACSM2A	acyl-CoA synthetase medium-chain family member 2A
1.06e-07	2.97e-10	-8.99034	13.4529	-7.86	7.86	ACSM2B	acyl-CoA synthetase medium-chain family member 2B
0.00035	9.16e-06	-5.26976	3.389	-2.21	2.21	ACSM3	acyl-CoA synthetase medium-chain family member 3
0.00214	8.65e-05	-4.49376	1.21328	-2.91	2.91	ACSS1	acyl-CoA synthetase short-chain family member 1
6.97e-08	1.62e-10	-9.2265	14.037	-3.84	3.84	ACY1	aminoacylase 1
6.09e-07	3.3e-09	-8.07399	11.1134	-3.31	3.31	ACY3	aspartoacylase (aminocyclase) 3
0.0261	0.00241	3.29585	-1.96209	2.07	2.07	ADA	adenosine deaminase
0.00217	8.84e-05	4.48628	1.19256	1.96	1.96	ADAM19	ADAM metallopeptidase domain 19
2.55e-05	3.62e-07	-6.38669	6.53647	-1.94	1.94	ADAMTS9-AS1	ADAMTS9 antisense RNA 1 (non-protein coding)
0.000258	6.3e-06	-5.39828	3.75223	-1.62	1.62	ADAMTS9-AS2	ADAMTS9 antisense RNA 2 (non-protein coding)
0.0165	0.00126	-3.53887	-1.34799	-1.78	1.78	ADAP1	ArfGAP with dual PH domains 1
0.0478	0.00584	2.95496	-2.78653	1.72	1.72	ADCY7	adenylate cyclase 7
0.044	0.00517	3.00278	-2.67379	2.49	2.49	ADD2	adducin 2 (beta)
0.00091	2.95e-05	-4.86683	2.25388	-1.55	1.55	ADM2	adrenomedullin 2
1.54e-05	1.94e-07	-6.60484	7.14414	-1.97	1.97	ADRB1	adrenergic, beta-1-, receptor
0.035	0.00368	3.13447	-2.35824	1.57	1.57	AFF2	AF4/FMR2 family, member 2
0.00583	0.000308	4.04753	-0.007359	2.97	2.97	AFF3	AF4/FMR2 family, member 3
1.36e-08	1.24e-11	-10.2667	16.5155	-1.19	1.19	TPD52	tumor protein D52
3.72e-10	4.79e-14	-12.7344	21.7949	-5.19	5.19	AFM	afamin
1.43e-09	2.83e-13	-11.9093	20.1205	-4.4	4.4	AFP	alpha-fetoprotein
1.36e-08	1.26e-11	-10.2593	16.4985	-5.65	5.65	AGMAT	agmatine ureohydrolase (agmatinase)
0.000464	1.29e-05	-5.15244	3.05777	-4.52	4.52	AGPAT9	1-acylglycerol-3-phosphate O-acyltransferase 9
0.0429	0.00498	-3.01738	-2.63916	-1.6	1.6	AGRN	agrin
0.00723	0.000407	-3.94829	-0.273847	-3.47	3.47	AGT	angiotensinogen (serpin peptidase inhibitor, clade A, member 8)
3.4e-07	1.44e-09	-8.38502	11.9203	-1.9	1.9	AGXT	alanine-glyoxylate aminotransferase
1.61e-08	1.76e-11	-10.1215	16.1789	-0.857	0.857	LINC00238	long intergenic non-protein coding RNA 238
2.12e-08	2.68e-11	-9.94841	15.7735	-4.98	4.98	AGXT2	alanine--glyoxylate aminotransferase 2
5.24e-08	1.07e-10	-9.39174	14.4411	-1.59	1.59	AGXT2L1	alanine-glyoxylate aminotransferase 2-like 1
0.0121	0.000822	-3.69489	-0.943947	-3.41	3.41	AIF1L	allograft inflammatory factor 1-like
0.000198	4.59e-06	-5.50776	4.06178	-1.79	1.79	AIFM1	apoptosis-inducing factor, mitochondrion-associated, 1
3.1e-06	2.59e-08	-7.321	9.10902	-4.28	4.28	AK4	adenylate kinase 4
3.77e-06	3.3e-08	-7.23357	8.87195	-1.57	1.57	AKAP1	A kinase (PRKA) anchor protein 1
1.1e-05	1.27e-07	-6.75553	7.56165	-2.18	2.18	AKR7A3	aldo-keto reductase family 7, member A3 (aflatoxin aldehyde reductase)
3.01e-05	4.46e-07	-6.31399	6.33321	-2.56	2.56	AKR7L	aldo-keto reductase family 7-like
1.5e-06	1.06e-08	-7.64637	9.98358	-2.99	2.99	ALB	albumin
0.0403	0.00453	-3.0546	-2.55048	-1.94	1.94	ALDH1A1	aldehyde dehydrogenase 1 family, member A1
2.26e-07	8.43e-10	-8.58836	12.4408	-5.17	5.17	ALDH1L1	aldehyde dehydrogenase 1 family, member L1
2.48e-08	3.42e-11	-9.84849	15.5376	-4.02	4.02	ALDH4A1	aldehyde dehydrogenase 4 family, member A1
4.26e-08	7.72e-11	-9.52093	14.7542	-3.78	3.78	ALDH6A1	aldehyde dehydrogenase 6 family, member A1
1.6e-07	5.42e-10	-8.75741	12.8692	-3.52	3.52	ALDH8A1	aldehyde dehydrogenase 8 family, member A1
9.31e-08	2.44e-10	-9.06639	13.6419	-10.6	10.6	ALDOB	aldolase B, fructose-bisphosphate
6.23e-07	3.42e-09	-8.0609	11.0791	-1.96	1.96	ALS2CL	ALS2 C-terminal like
1.32e-05	1.61e-07	-6.67119	7.32822	-2.58	2.58	AMBP	alpha-1-microglobulin/bikunin precursor
0.000222	5.26e-06	-5.46049	3.92811	-2	2	AMDHD1	amidohydrolase domain containing 1
0.0339	0.00352	-3.15219	-2.31523	-1.72	1.72	AMN	amnionless homolog (mouse)
0.0164	0.00125	-3.54188	-1.34026	-1.85	1.85	AMY1C	amylase, alpha 1C (salivary)
3.46e-08	5.44e-11	-9.66089	15.0908	-2.19	2.19	ANGPTL3	angiopoietin-like 3
6e-05	1.06e-06	-6.01398	5.49095	-1.87	1.87	ANK2	ankyrin 2, neuronal
5.45e-05	9.39e-07	-6.05517	5.60686	-2.7	2.7	ANKRD2	ankyrin repeat domain 2 (stretch responsive muscle)
0.000394	1.05e-05	-5.22148	3.25265	-2.37	2.37	ANKRD33B
0.000232	5.56e-06	-5.44132	3.87392	-3.26	3.26	ANKRD43	ankyrin repeat domain 43
0.0034	0.000157	4.28503	0.638279	1.51	1.51	ANKRD50	ankyrin repeat domain 50
0.024	0.00215	3.33892	-1.8547	1.64	1.64	ANLN	anillin, actin binding protein
0.00319	0.000145	-4.31313	0.715317	-1.64	1.64	ANO5	anoctamin 5
0.000126	2.63e-06	-5.699	4.60237	-4.33	4.33	ANPEP	alanyl (membrane) aminopeptidase
0.000207	4.84e-06	5.48892	4.00852	2.48	2.48	ANTXR1	anthrax toxin receptor 1
0.0166	0.00127	3.53535	-1.35701	1.64	1.64	ANTXR2	anthrax toxin receptor 2
1.06e-06	6.8e-09	-7.80724	10.4113	-3.21	3.21	ANXA9	annexin A9
3.87e-08	6.95e-11	-9.56275	14.8551	-1.38	1.38	LOC100131796	LP2570
0.0307	0.00303	-3.20901	-2.17649	-2	2	AOX1	aldehyde oxidase 1
6.01e-05	1.06e-06	-6.01322	5.48882	-3.44	3.44	AP1M2	adaptor-related protein complex 1, mu 2 subunit
0.0213	0.00182	3.40258	-1.69483	2.14	2.14	APBA2	amyloid beta (A4) precursor protein-binding, family A, member 2
0.0427	0.00494	3.02075	-2.63116	4.28	4.28	APOC1	apolipoprotein C-I
2.05e-09	4.84e-13	-11.6663	19.6105	-2.21	2.21	APOH	apolipoprotein H (beta-2-glycoprotein I)
1.5e-07	4.79e-10	-8.80479	12.9885	-4.09	4.09	APOM	apolipoprotein M
0.00161	6.09e-05	-4.61585	1.55226	-3.96	3.96	AQP1	aquaporin 1 (Colton blood group)
1.54e-07	5.04e-10	-8.78505	12.9388	-9.84	9.84	AQP2	aquaporin 2 (collecting duct)
0.000286	7.14e-06	-5.35559	3.63156	-3.53	3.53	AQP3	aquaporin 3 (Gill blood group)
3.79e-05	6.01e-07	-6.21012	6.04216	-4.02	4.02	AQP6	aquaporin 6, kidney specific
3.57e-07	1.56e-09	-8.35554	11.8443	-2.8	2.8	AQP7	aquaporin 7
4.56e-05	7.53e-07	-6.13177	5.82223	-3.58	3.58	AQP7P1	aquaporin 7 pseudogene 1
4.62e-05	7.68e-07	-6.125	5.80322	-2.5	2.5	AQP7P3	aquaporin 7 pseudogene 3
5.36e-08	1.16e-10	-9.35793	14.3587	-1.13	1.13	TTC22	tetratricopeptide repeat domain 22
0.000844	2.69e-05	-4.89815	2.34179	-2.89	2.89	ARG2	arginase, type II
0.0453	0.00538	2.98695	-2.71123	1.84	1.84	ARHGAP22	Rho GTPase activating protein 22
0.00162	6.17e-05	-4.61165	1.54058	-1.57	1.57	ARHGAP24	Rho GTPase activating protein 24
0.0493	0.00612	2.93631	-2.83024	1.54	1.54	ARHGAP25	Rho GTPase activating protein 25
0.000142	3.05e-06	-5.64824	4.45893	-1.59	1.59	ARHGEF10L	Rho guanine nucleotide exchange factor (GEF) 10-like
0.00155	5.77e-05	-4.63462	1.60454	-2.71	2.71	ARHGEF16	Rho guanine nucleotide exchange factor (GEF) 16
0.00572	0.0003	-4.05692	0.017975	-1.74	1.74	ARHGEF35	Rho guanine nucleotide exchange factor (GEF) 35
0.0211	0.0018	-3.40635	-1.68531	-1.55	1.55	ARHGEF37	Rho guanine nucleotide exchange factor (GEF) 37
0.00317	0.000144	-4.31543	0.721606	-2.24	2.24	ARL4D	ADP-ribosylation factor-like 4D
0.0158	0.00118	3.56224	-1.28792	1.67	1.67	ARL9	ADP-ribosylation factor-like 9
0.0121	0.000828	-3.69222	-0.950922	-1.83	1.83	ARRDC4	arrestin domain containing 4
0.000522	1.49e-05	-5.10257	2.91712	-2.68	2.68	ARSE	arylsulfatase E (chondrodysplasia punctata 1)
3.53e-08	5.91e-11	-9.62745	15.0106	-2.43	2.43	ASB15	ankyrin repeat and SOCS box containing 15
7.5e-06	7.79e-08	-6.92715	8.03466	-2.17	2.17	ASB9	ankyrin repeat and SOCS box containing 9
3.15e-05	4.75e-07	-6.2921	6.27192	-1.64	1.64	ASL	argininosuccinate lyase
0.000618	1.83e-05	-5.03226	2.71899	-3.39	3.39	ASPA	aspartoacylase
6.07e-06	5.92e-08	-7.02477	8.30244	-3.68	3.68	ASPG	asparaginase homolog (S. cerevisiae)
0.0048	0.000241	4.13458	0.228089	3.09	3.09	ASPM	asp (abnormal spindle) homolog, microcephaly associated (Drosophila)
9.46e-06	1.06e-07	-6.8196	7.73857	-5	5	ASS1	argininosuccinate synthase 1
0.00205	8.18e-05	4.51341	1.2677	1.95	1.95	ATAD2	ATPase family, AAA domain containing 2
5.18e-07	2.67e-09	-8.15316	11.32	-3.45	3.45	ATP12A	ATPase, H+/K+ transporting, nongastric, alpha polypeptide
9.82e-08	2.63e-10	-9.03677	13.5684	-1.37	1.37	HECW1	HECT, C2 and WW domain containing E3 ubiquitin protein ligase 1
1.8e-06	1.32e-08	-7.56458	9.76489	-3.41	3.41	ATP1A1	ATPase, Na+/K+ transporting, alpha 1 polypeptide
0.000129	2.71e-06	-5.68946	4.57543	-1.88	1.88	ATP1A1OS	ATP1A1 opposite strand
7.72e-06	8.06e-08	-6.91522	8.00188	-3.17	3.17	ATP1A4	ATPase, Na+/K+ transporting, alpha 4 polypeptide
1.5e-06	1.05e-08	-7.64782	9.98745	-4.55	4.55	ATP1B1	ATPase, Na+/K+ transporting, beta 1 polypeptide
0.0252	0.00229	-3.3157	-1.91269	-1.91	1.91	ATP1B2	ATPase, Na+/K+ transporting, beta 2 polypeptide
2.56e-05	3.65e-07	-6.38424	6.52963	-2.56	2.56	ATP6	ATP synthase F0 subunit 6
1.26e-06	8.42e-09	-7.72904	10.2038	-7.14	7.14	ATP6V0A4	ATPase, H+ transporting, lysosomal V0 subunit a4
0.000591	1.73e-05	-5.0511	2.77205	-3.2	3.2	ATP6V0D2	ATPase, H+ transporting, lysosomal 38kDa, V0 subunit d2
4.69e-05	7.85e-07	-6.11711	5.78104	-1.9	1.9	ATP6V1A	ATPase, H+ transporting, lysosomal 70kDa, V1 subunit A
3.95e-06	3.48e-08	-7.2143	8.81958	-4.01	4.01	ATP6V1B1	ATPase, H+ transporting, lysosomal 56/58kDa, V1 subunit B1
3.1e-06	2.6e-08	-7.31997	9.10623	-5.31	5.31	ATP6V1G3	ATPase, H+ transporting, lysosomal 13kDa, V1 subunit G3
2.46e-05	3.47e-07	-6.40104	6.57656	-2.9	2.9	ATP8	ATP synthase F0 subunit 8
1.17e-07	3.48e-10	-8.92832	13.2982	-1.2	1.2	XLOC_002044
3.86e-05	6.13e-07	-6.20314	6.02259	-1.83	1.83	AUH	AU RNA binding protein/enoyl-CoA hydratase
0.00125	4.35e-05	-4.73271	1.87822	-2.2	2.2	AVPR1A	arginine vasopressin receptor 1A
2.7e-06	2.16e-08	-7.38577	9.28408	-1.93	1.93	AVPR2	arginine vasopressin receptor 2
2.17e-06	1.65e-08	-7.48306	9.54617	-4.29	4.29	AZGP1	alpha-2-glycoprotein 1, zinc-binding
0.0217	0.00187	-3.39231	-1.72072	-1.66	1.66	B3GNT3	UDP-GlcNAc:betaGal beta-1,3-N-acetylglucosaminyltransferase 3
8.34e-05	1.57e-06	-5.87693	5.10473	-1.64	1.64	B3GNT7	UDP-GlcNAc:betaGal beta-1,3-N-acetylglucosaminyltransferase 7
0.0239	0.00213	3.34323	-1.84393	2.17	2.17	B4GALNT4	beta-1,4-N-acetyl-galactosaminyl transferase 4
0.0121	0.000829	3.69159	-0.952569	1.62	1.62	BAI2	brain-specific angiogenesis inhibitor 2
3.1e-06	2.61e-08	-7.31863	9.10259	-3.81	3.81	BAIAP2L2	BAI1-associated protein 2-like 2
0.00755	0.000429	3.92918	-0.324938	2.29	2.29	BASP1	brain abundant, membrane attached signal protein 1
8.06e-07	4.77e-09	-7.93809	10.7568	-6.15	6.15	BBOX1	butyrobetaine (gamma), 2-oxoglutarate dioxygenase (gamma-butyrobetaine hydroxylase) 1
0.013	0.000913	-3.65661	-1.04374	-1.85	1.85	BCAM	basal cell adhesion molecule (Lutheran blood group)
0.031	0.00307	3.20429	-2.18806	1.73	1.73	BCL11A	B-cell CLL/lymphoma 11A (zinc finger protein)
0.00036	9.47e-06	-5.25846	3.3571	-1.61	1.61	BCR	breakpoint cluster region
0.000232	5.56e-06	-5.44121	3.8736	-2.5	2.5	BDH1	3-hydroxybutyrate dehydrogenase, type 1
0.026	0.00239	-3.29864	-1.95514	-1.68	1.68	BDKRB1	bradykinin receptor B1
0.00317	0.000144	-4.31535	0.721391	-3.49	3.49	BDKRB2	bradykinin receptor B2
0.000847	2.71e-05	-4.89651	2.3372	-1.77	1.77	BEND7	BEN domain containing 7
7.42e-08	1.83e-10	-9.17947	13.9214	-6.49	6.49	BHMT	betaine--homocysteine S-methyltransferase
2.37e-07	8.87e-10	-8.56882	12.391	-5.33	5.33	BHMT2	betaine--homocysteine S-methyltransferase 2
0.0133	0.000944	3.64405	-1.07637	2.78	2.78	BIRC5	baculoviral IAP repeat containing 5
1.75e-07	6.11e-10	-8.71131	12.7527	-1.24	1.24	XLOC_003572
0.00283	0.000124	4.36725	0.864001	2.35	2.35	BLM	Bloom syndrome, RecQ helicase-like
0.0194	0.00159	-3.45232	-1.56894	-2.68	2.68	BLNK	B-cell linker
0.0115	0.000772	3.71754	-0.884713	1.53	1.53	BMP1	bone morphogenetic protein 1
0.0361	0.00386	3.11673	-2.40116	3.51	3.51	BMPER	BMP binding endothelial regulator
0.0129	0.000902	3.66095	-1.03245	1.89	1.89	BOC	Boc homolog (mouse)
7.64e-05	1.43e-06	-5.91075	5.20012	-1.93	1.93	BPHL	biphenyl hydrolase-like (serine hydrolase)
0.000858	2.75e-05	-4.89154	2.32324	-1.57	1.57	BRP44	brain protein 44
5.23e-06	5.02e-08	-7.0835	8.4631	-2.93	2.93	BRP44L	brain protein 44-like
3.53e-08	5.87e-11	-9.6303	15.0175	-4.97	4.97	BSND	Bartter syndrome, infantile, with sensorineural deafness (Barttin)
0.000177	3.97e-06	-5.55717	4.2015	-3.61	3.61	BSPRY	B-box and SPRY domain containing
0.0124	0.00085	-3.68253	-0.976221	-1.74	1.74	BTC	betacellulin
0.0187	0.00151	3.47082	-1.52191	2.16	2.16	BUB1	budding uninhibited by benzimidazoles 1 homolog (yeast)
0.0118	0.000801	3.70423	-0.919535	2.39	2.39	BUB1B	budding uninhibited by benzimidazoles 1 homolog beta (yeast)
0.0107	0.000695	-3.75589	-0.78411	-3.99	3.99	C10orf116	chromosome 10 open reading frame 116
0.000346	9.03e-06	-5.27474	3.40307	-2.14	2.14	C11orf35	chromosome 11 open reading frame 35
4.93e-05	8.33e-07	-6.09679	5.72391	-3.17	3.17	C11orf52	chromosome 11 open reading frame 52
2.05e-07	7.44e-10	-8.6357	12.5611	-3.25	3.25	C11orf54	chromosome 11 open reading frame 54
2.7e-07	1.05e-09	-8.50377	12.2249	-1.29	1.29	IYD	iodotyrosine deiodinase
0.0116	0.000783	3.7126	-0.897643	1.78	1.78	C11orf82	chromosome 11 open reading frame 82
0.000141	3.03e-06	-5.65061	4.46562	-2.91	2.91	C11orf92	chromosome 11 open reading frame 92
0.0022	8.98e-05	-4.48081	1.17743	-2.59	2.59	C12orf39	chromosome 12 open reading frame 39
0.00227	9.33e-05	4.46745	1.14046	1.94	1.94	C12orf48	chromosome 12 open reading frame 48
0.00289	0.000128	4.35754	0.837304	2.82	2.82	C12orf53	chromosome 12 open reading frame 53
9.18e-07	5.55e-09	-7.88178	10.6084	-3.8	3.8	C12orf59	chromosome 12 open reading frame 59
0.000266	6.54e-06	-5.38592	3.71729	-2.88	2.88	C14orf105	chromosome 14 open reading frame 105
3.01e-07	1.22e-09	-8.44655	12.0784	-1.49	1.49	SAT2	spermidine/spermine N1-acetyltransferase family member 2
0.00266	0.000114	-4.39651	0.944592	-1.55	1.55	C14orf37	chromosome 14 open reading frame 37
4.43e-07	2.11e-09	-8.24115	11.5486	-4	4	C16orf11	chromosome 16 open reading frame 11
0.0058	0.000306	-4.05	-0.000695	-3.48	3.48	C16orf89	chromosome 16 open reading frame 89
5.83e-05	1.02e-06	-6.0262	5.52536	-4.13	4.13	C17orf109	chromosome 17 open reading frame 109
8.99e-05	1.75e-06	-5.83957	4.99932	-3.52	3.52	C17orf110	chromosome 17 open reading frame 110
0.00675	0.00037	3.98171	-0.184349	1.52	1.52	C17orf96	chromosome 17 open reading frame 96
0.0276	0.00261	3.26645	-2.03498	1.74	1.74	C18orf1	chromosome 18 open reading frame 1
0.0224	0.00195	-3.3761	-1.7615	-1.7	1.7	C18orf34	chromosome 18 open reading frame 34
3.4e-07	1.44e-09	-8.3848	11.9197	-1.46	1.46	XLOC_004108
3.46e-07	1.48e-09	-8.37501	11.8945	-1.26	1.26	Q8IWW8
1.33e-08	1.08e-11	-10.3243	16.6483	-3.08	3.08	C19orf69	chromosome 19 open reading frame 69
2.18e-05	3.02e-07	-6.45032	6.7141	-5.38	5.38	C19orf77	chromosome 19 open reading frame 77
0.00458	0.000228	4.15477	0.282905	1.58	1.58	C1orf112	chromosome 1 open reading frame 112
3.98e-06	3.53e-08	-7.20967	8.80699	-2.3	2.3	C1orf115	chromosome 1 open reading frame 115
3.59e-07	1.58e-09	-8.35073	11.8319	-1.16	1.16	Q7VPR2
0.00075	2.32e-05	-4.94927	2.48546	-2.33	2.33	C1orf116	chromosome 1 open reading frame 116
1.27e-05	1.52e-07	-6.69137	7.38414	-2.33	2.33	C1orf168	chromosome 1 open reading frame 168
0.0227	0.002	-3.36727	-1.78369	-2.23	2.23	C1orf172	chromosome 1 open reading frame 172
3.86e-07	1.75e-09	-8.31251	11.7333	-1.54	1.54	C1orf81	chromosome 1 open reading frame 81
0.0125	0.000858	3.67918	-0.984955	3.49	3.49	C1QB	complement component 1, q subcomponent, B chain
0.0287	0.00276	3.2446	-2.08897	3.24	3.24	C20orf103	chromosome 20 open reading frame 103
3.17e-07	1.3e-09	-8.42336	12.0188	-2.55	2.55	C20orf118	chromosome 20 open reading frame 118
1.32e-05	1.62e-07	-6.66862	7.32109	-2.08	2.08	C20orf54	chromosome 20 open reading frame 54
3.4e-07	1.45e-09	-8.38267	11.9142	-1.56	1.56	C21orf33	chromosome 21 open reading frame 33
4.02e-07	1.86e-09	-8.28864	11.6716	-1.33	1.33	TRPM6	transient receptor potential cation channel, subfamily M, member 6
7.23e-07	4.2e-09	-7.98481	10.8797	-2.17	2.17	C22orf45	chromosome 22 open reading frame 45
1.06e-06	6.76e-09	-7.80925	10.4166	-2.65	2.65	C2orf54	chromosome 2 open reading frame 54
4.26e-07	1.99e-09	-8.26342	11.6063	-1.05	1.05	ACSBG2	acyl-CoA synthetase bubblegum family member 2
0.000286	7.14e-06	-5.35568	3.63181	-2.31	2.31	C4orf19	chromosome 4 open reading frame 19
0.0158	0.00118	3.56249	-1.28727	1.54	1.54	C4orf46	chromosome 4 open reading frame 46
0.0348	0.00365	3.1379	-2.34991	1.9	1.9	C5orf13	chromosome 5 open reading frame 13
4.36e-07	2.07e-09	-8.24853	11.5677	-1.37	1.37	NDUFV1	NADH dehydrogenase (ubiquinone) flavoprotein 1, 51kDa
1.71e-05	2.19e-07	-6.56212	7.02545	-2.9	2.9	C5orf32	chromosome 5 open reading frame 32
3.26e-05	4.99e-07	-6.27479	6.22345	-3.5	3.5	C5orf58	chromosome 5 open reading frame 58
0.0315	0.00315	-3.19484	-2.21122	-1.63	1.63	C6orf105	chromosome 6 open reading frame 105
0.00603	0.000321	-4.03273	-0.04723	-1.9	1.9	C6orf154	chromosome 6 open reading frame 154
0.000102	2.06e-06	-5.78295	4.8395	-2.15	2.15	C7orf10	chromosome 7 open reading frame 10
0.00063	1.87e-05	-5.02389	2.69541	-2.65	2.65	C7orf41	chromosome 7 open reading frame 41
4.64e-07	2.3e-09	-8.20858	11.4641	-1.2	1.2	XLOC_003834
0.000328	8.48e-06	5.29638	3.46422	2.12	2.12	C8orf31	chromosome 8 open reading frame 31
1.79e-06	1.31e-08	-7.56744	9.77256	-2.5	2.5	C9orf103	chromosome 9 open reading frame 103
1.55e-07	5.17e-10	-8.77568	12.9152	-3.7	3.7	C9orf24	chromosome 9 open reading frame 24
0.0224	0.00195	3.37533	-1.76344	2.38	2.38	C9orf30-TMEFF1	C9orf30-TMEFF1 readthrough
5.12e-07	2.61e-09	-8.16134	11.3413	-0.971	0.971	XLOC_011728
2.51e-08	3.52e-11	-9.83765	15.5119	-1.6	1.6	C9orf66	chromosome 9 open reading frame 66
0.000392	1.05e-05	-5.22341	3.25809	-3.18	3.18	CA10	carbonic anhydrase X
5.63e-06	5.45e-08	-7.05408	8.38266	-4.67	4.67	CA12	carbonic anhydrase XII
3.69e-05	5.8e-07	-6.22216	6.07595	-5.24	5.24	CA2	carbonic anhydrase II
0.000353	9.25e-06	-5.26627	3.37916	-2.25	2.25	CA4	carbonic anhydrase IV
3.46e-06	2.95e-08	-7.27385	8.98127	-2.44	2.44	CABP1	calcium binding protein 1
0.000133	2.83e-06	5.67415	4.53216	2.54	2.54	CABYR	calcium binding tyrosine-(Y)-phosphorylation regulated
0.0177	0.00139	3.50318	-1.4394	1.57	1.57	CACNA1A	calcium channel, voltage-dependent, P/Q type, alpha 1A subunit
5.69e-07	3.01e-09	-8.10915	11.2052	-0.877	0.877	LOC100507664	uncharacterized LOC100507664
0.0042	0.000203	4.1949	0.392051	1.82	1.82	CACNA1C	calcium channel, voltage-dependent, L type, alpha 1C subunit
0.00958	0.000597	3.81086	-0.639252	2.46	2.46	CACNA1G	calcium channel, voltage-dependent, T type, alpha 1G subunit
0.00678	0.000373	-3.97932	-0.190749	-1.74	1.74	CACNB2	calcium channel, voltage-dependent, beta 2 subunit
0.0413	0.0047	3.0399	-2.58558	1.72	1.72	CACNB3	calcium channel, voltage-dependent, beta 3 subunit
1.49e-07	4.69e-10	-8.81248	13.0079	-7.51	7.51	CALB1	calbindin 1, 28kDa
0.000171	3.79e-06	5.573	4.24624	1.65	1.65	CAMK1D	calcium/calmodulin-dependent protein kinase ID
8.51e-05	1.62e-06	-5.86706	5.0769	-2.06	2.06	CAPN12	calpain 12
1.59e-05	2.02e-07	-6.59018	7.10343	-2.36	2.36	CAPN13	calpain 13
0.0233	0.00206	-3.35516	-1.81407	-1.58	1.58	CAPN3	calpain 3, (p94)
0.0343	0.00358	3.14542	-2.33166	1.63	1.63	CASC5	cancer susceptibility candidate 5
6.4e-06	6.32e-08	-7.00169	8.23923	-4.26	4.26	CASR	calcium-sensing receptor
6.38e-07	3.53e-09	-8.04904	11.0481	-1.47	1.47	XLOC_002717
2.96e-05	4.35e-07	-6.32226	6.35634	-3.04	3.04	CASZ1	castor zinc finger 1
6.41e-07	3.58e-09	-8.0446	11.0365	-1.2	1.2	FRMD1	FERM domain containing 1
0.00112	3.78e-05	-4.7816	2.01498	-1.68	1.68	CAT	catalase
0.000261	6.37e-06	-5.39466	3.74199	-1.8	1.8	CBR1	carbonyl reductase 1
0.0144	0.00104	3.60833	-1.16898	3.68	3.68	CBX2	chromobox homolog 2
0.00346	0.000161	-4.27721	0.616863	-2.28	2.28	CBX7	chromobox homolog 7
0.0085	0.000506	3.8699	-0.482819	2.13	2.13	CCDC136	coiled-coil domain containing 136
0.00567	0.000296	-4.06135	0.02992	-1.53	1.53	CCDC160	coiled-coil domain containing 160
0.0247	0.00224	3.32418	-1.89154	2.37	2.37	CCDC3	coiled-coil domain containing 3
0.000533	1.52e-05	-5.09443	2.89416	-1.66	1.66	CCDC56	coiled-coil domain containing 56
0.000672	2.02e-05	-4.99685	2.61928	-1.75	1.75	CCDC64B	coiled-coil domain containing 64B
0.00244	0.000102	4.43477	1.05015	2.74	2.74	CCDC80	coiled-coil domain containing 80
3.18e-05	4.83e-07	6.28581	6.25431	2.26	2.26	CCDC88A	coiled-coil domain containing 88A
0.00185	7.25e-05	4.55528	1.38386	3.3	3.3	CCNB2	cyclin B2
0.000167	3.68e-06	5.5839	4.27707	3.74	3.74	CCND2	cyclin D2
0.00709	0.000397	3.95741	-0.249455	1.66	1.66	CCNE2	cyclin E2
4.53e-07	2.21e-09	-8.22368	11.5033	-1.89	1.89	CCNI2	cyclin I family, member 2
3.32e-06	2.82e-08	7.29052	9.02647	2.2	2.2	CD276	CD276 molecule
8.11e-07	4.81e-09	-7.93466	10.7478	-1.48	1.48	NIT2	nitrilase family, member 2
8.91e-06	9.69e-08	-6.84985	7.82196	-3.71	3.71	CD79A	CD79a molecule, immunoglobulin-associated alpha
0.0312	0.0031	3.20041	-2.19758	1.7	1.7	CDC20	cell division cycle 20 homolog (S. cerevisiae)
0.0216	0.00186	3.39446	-1.71531	2.36	2.36	CDC45	cell division cycle 45 homolog (S. cerevisiae)
0.0216	0.00186	3.39399	-1.71648	1.57	1.57	CDC7	cell division cycle 7 homolog (S. cerevisiae)
0.0451	0.00536	2.98885	-2.70674	2.2	2.2	CDCA2	cell division cycle associated 2
0.0139	0.000994	3.62526	-1.12513	2.33	2.33	CDCA5	cell division cycle associated 5
0.00693	0.000384	3.96889	-0.218715	2.94	2.94	CDCA7	cell division cycle associated 7
9.67e-07	5.91e-09	-7.85858	10.5471	-1.32	1.32	LOC644662	uncharacterized LOC644662
0.0106	0.000685	3.7608	-0.771221	1.82	1.82	CDCA7L	cell division cycle associated 7-like
0.0257	0.00236	3.30451	-1.94054	2.16	2.16	CDCA8	cell division cycle associated 8
0.00241	0.000101	-4.44149	1.06869	-3.85	3.85	CDH1	cadherin 1, type 1, E-cadherin (epithelial)
2.56e-05	3.65e-07	6.38405	6.52912	3.64	3.64	CDH11	cadherin 11, type 2, OB-cadherin (osteoblast)
1.04e-06	6.5e-09	-7.82406	10.4558	-1.06	1.06	PNPLA1	patatin-like phospholipase domain containing 1
8.52e-05	1.62e-06	-5.86579	5.0733	-8.35	8.35	CDH16	cadherin 16, KSP-cadherin
0.0382	0.00418	3.08538	-2.47671	2.04	2.04	CDH2	cadherin 2, type 1, N-cadherin (neuronal)
1.97e-05	2.66e-07	-6.49414	6.83625	-3.57	3.57	CDHR5	cadherin-related family member 5
0.000257	6.26e-06	-5.40048	3.75844	-2.35	2.35	CDKL1	cyclin-dependent kinase-like 1 (CDC2-related kinase)
0.000908	2.94e-05	-4.86815	2.25757	-1.89	1.89	CDKN2A	cyclin-dependent kinase inhibitor 2A (melanoma, p16, inhibits CDK4)
0.0246	0.00223	3.32597	-1.88706	2.16	2.16	CDKN3	cyclin-dependent kinase inhibitor 3
0.0122	0.000835	-3.68879	-0.959888	-1.92	1.92	CDS1	CDP-diacylglycerol synthase (phosphatidate cytidylyltransferase) 1
0.025	0.00227	3.31855	-1.90557	1.98	1.98	CDT1	chromatin licensing and DNA replication factor 1
0.000238	5.75e-06	-5.43015	3.84233	-2.99	2.99	CEACAM1	carcinoembryonic antigen-related cell adhesion molecule 1 (biliary glycoprotein)
2.7e-06	2.16e-08	-7.38645	9.28593	-2.69	2.69	CECR7	cat eye syndrome chromosome region, candidate 7 (non-protein coding)
0.0232	0.00204	3.35885	-1.80481	2.06	2.06	CENPA	centromere protein A
0.00608	0.000324	4.02902	-0.057206	2.16	2.16	CENPE	centromere protein E, 312kDa
0.00768	0.000441	3.91928	-0.351347	3.4	3.4	CENPF	centromere protein F, 350/400kDa (mitosin)
0.044	0.00516	3.00313	-2.67296	1.86	1.86	CENPH	centromere protein H
0.0035	0.000163	4.27293	0.605136	1.59	1.59	CENPJ	centromere protein J
0.0153	0.00113	3.57757	-1.24844	1.56	1.56	CENPK	centromere protein K
0.0315	0.00315	3.19451	-2.212	1.92	1.92	CENPM	centromere protein M
0.000286	7.16e-06	5.35463	3.62884	3.09	3.09	CENPW	centromere protein W
4.4e-06	4.02e-08	7.16267	8.6791	2.14	2.14	CEP170	centrosomal protein 170kDa
1.21e-06	8.03e-09	-7.74625	10.2495	-1.33	1.33	LOC283854	uncharacterized LOC283854
0.0123	0.000842	3.68592	-0.967371	2.15	2.15	CEP55	centrosomal protein 55kDa
0.011	0.000721	3.74251	-0.819264	2.61	2.61	CERS1	ceramide synthase 1
0.00146	5.35e-05	-4.66096	1.67793	-3.46	3.46	CGN	cingulin
0.00107	3.59e-05	-4.79864	2.06271	-2.91	2.91	CGNL1	cingulin-like 1
0.0174	0.00135	3.51155	-1.41797	1.69	1.69	CHAF1A	chromatin assembly factor 1, subunit A (p150)
1.27e-06	8.55e-09	-7.72304	10.1878	-1.44	1.44	TTC36	tetratricopeptide repeat domain 36
0.000107	2.17e-06	-5.76506	4.78898	-2.65	2.65	CHCHD10	coiled-coil-helix-coiled-coil-helix domain containing 10
3.44e-06	2.93e-08	-7.27698	8.98975	-3.19	3.19	CHDH	choline dehydrogenase
0.0323	0.00328	3.17924	-2.24934	1.94	1.94	CHN1	chimerin (chimaerin) 1
1.29e-06	8.77e-09	-7.71378	10.1632	-1.19	1.19	XLOC_006645
0.0252	0.0023	3.31466	-1.91527	1.85	1.85	CHRNA5	cholinergic receptor, nicotinic, alpha 5
0.0114	0.00076	3.72313	-0.870078	3.11	3.11	CHST1	carbohydrate (keratan sulfate Gal-6) sulfotransferase 1
0.015	0.0011	3.58736	-1.22317	1.68	1.68	CHST11	carbohydrate (chondroitin 4) sulfotransferase 11
0.00286	0.000126	-4.36183	0.849105	-1.54	1.54	CHST6	carbohydrate (N-acetylglucosamine 6-O) sulfotransferase 6
1.46e-06	1.02e-08	-7.65924	10.0179	-0.839	0.839	TMIGD1	transmembrane and immunoglobulin domain containing 1
0.0097	0.000607	-3.80446	-0.656154	-2.01	2.01	CISH	cytokine inducible SH2-containing protein
0.0126	0.000871	-3.67356	-0.999585	-1.82	1.82	CIT	citron (rho-interacting, serine/threonine kinase 21)
1.5e-06	1.05e-08	-7.64715	9.98567	-1.5	1.5	LOC401164	uncharacterized LOC401164
0.0449	0.00531	2.99239	-2.69837	1.51	1.51	CKAP2	cytoskeleton associated protein 2
1.53e-06	1.08e-08	-7.63762	9.96022	-1.35	1.35	XLOC_003974
0.0112	0.000745	-3.73051	-0.850733	-2.83	2.83	CKB	creatine kinase, brain
0.00302	0.000134	-4.33987	0.788728	-2.85	2.85	CKMT1A	creatine kinase, mitochondrial 1A
9e-05	1.75e-06	-5.83888	4.99737	-3.05	3.05	CKMT2	creatine kinase, mitochondrial 2 (sarcomeric)
1.68e-06	1.21e-08	-7.59796	9.85424	-1.32	1.32	XLOC_008642
0.000133	2.81e-06	-5.67678	4.5396	-2.45	2.45	CLCN5	chloride channel 5
1.7e-06	1.23e-08	-7.58973	9.83222	-1.36	1.36	XLOC_013950
5.35e-07	2.79e-09	-8.13673	11.2771	-5.01	5.01	CLCNKA	chloride channel Ka
1.16e-06	7.58e-09	-7.76739	10.3056	-4.95	4.95	CLCNKB	chloride channel Kb
4.62e-05	7.68e-07	-6.12472	5.80243	-4.69	4.69	CLDN10	claudin 10
0.000112	2.3e-06	-5.74579	4.73455	-4.15	4.15	CLDN14	claudin 14
1.01e-07	2.72e-10	-9.02459	13.5381	-4.36	4.36	CLDN16	claudin 16
8.58e-05	1.64e-06	-5.86174	5.06188	-3.63	3.63	CLDN19	claudin 19
0.000844	2.7e-05	-4.89798	2.34132	-4.71	4.71	CLDN2	claudin 2
0.00442	0.000217	-4.17122	0.327602	-2.61	2.61	CLDN7	claudin 7
4.66e-07	2.33e-09	-8.2051	11.4551	-4.6	4.6	CLDN8	claudin 8
0.0208	0.00176	-3.41522	-1.66291	-2.98	2.98	CLEC18B	C-type lectin domain family 18, member B
0.0184	0.00147	-3.48019	-1.49806	-3.01	3.01	CLEC3B	C-type lectin domain family 3, member B
1.88e-06	1.4e-08	-7.54249	9.70571	-0.889	0.889	XLOC_002900
1.92e-06	1.44e-08	-7.53371	9.68217	-1.39	1.39	GLTPD2	glycolipid transfer protein domain containing 2
0.00128	4.49e-05	-4.722	1.84831	-4.05	4.05	CLIC5	chloride intracellular channel 5
6.16e-07	3.36e-09	-8.06767	11.0968	-2.77	2.77	CLMN	calmin (calponin-like, transmembrane)
1.54e-05	1.96e-07	-6.60158	7.1351	-2.08	2.08	CLNK	cytokine-dependent hematopoietic cell linker
2.06e-05	2.81e-07	-6.47484	6.78245	-3.54	3.54	CLRN3	clarin 3
5.43e-05	9.33e-07	-6.05741	5.61317	-1.92	1.92	CLYBL	citrate lyase beta like
7.42e-06	7.65e-08	6.93368	8.05262	2.34	2.34	CMTM3	CKLF-like MARVEL transmembrane domain containing 3
2.33e-05	3.25e-07	-6.42399	6.64062	-2.47	2.47	CMTM4	CKLF-like MARVEL transmembrane domain containing 4
2.21e-06	1.69e-08	-7.47486	9.52411	-1.19	1.19	XLOC_l2_005826
0.00701	0.000391	3.96246	-0.235931	1.6	1.6	CMTM7	CKLF-like MARVEL transmembrane domain containing 7
4.31e-07	2.03e-09	-8.25677	11.5891	-1.94	1.94	CNDP1	carnosine dipeptidase 1 (metallopeptidase M20 family)
0.00397	0.000189	-4.2209	0.462953	-1.74	1.74	CNKSR1	connector enhancer of kinase suppressor of Ras 1
0.01	0.000635	3.78829	-0.698842	1.76	1.76	CNRIP1	cannabinoid receptor interacting protein 1
0.0272	0.00257	3.2726	-2.01977	1.54	1.54	CNTN2	contactin 2 (axonal)
0.0405	0.00456	3.05207	-2.55654	2.21	2.21	CNTNAP2	contactin associated protein-like 2
2.42e-06	1.89e-08	-7.43447	9.4154	-1.46	1.46	SDHA	succinate dehydrogenase complex, subunit A, flavoprotein (Fp)
6.06e-05	1.08e-06	-6.00826	5.47484	-2.56	2.56	COBL	cordon-bleu homolog (mouse)
0.000556	1.61e-05	-5.07579	2.84163	-4.69	4.69	COBLL1	COBL-like 1
0.00813	0.000477	3.8915	-0.425382	3.13	3.13	COL13A1	collagen, type XIII, alpha 1
0.0329	0.00336	3.16966	-2.2727	2.37	2.37	COL14A1	collagen, type XIV, alpha 1
2.64e-06	2.09e-08	-7.39832	9.31796	-0.937	0.937	ACTR3C	ARP3 actin-related protein 3 homolog C (yeast)
2.64e-06	2.1e-08	-7.39738	9.31541	-1.31	1.31	ATP5H	ATP synthase, H+ transporting, mitochondrial Fo complex, subunit d
2.69e-06	2.14e-08	-7.39001	9.29554	-0.879	0.879	XLOC_l2_002049
5.24e-08	1.07e-10	-9.38913	14.4347	-2.46	2.46	COL18A1-AS1	COL18A1 antisense RNA 1 (non-protein coding)
0.0108	0.000707	3.74934	-0.801316	4.33	4.33	COL1A1	collagen, type I, alpha 1
0.028	0.00267	3.25769	-2.05665	4.49	4.49	COL2A1	collagen, type II, alpha 1
0.0183	0.00146	3.48293	-1.49106	3.28	3.28	COL3A1	collagen, type III, alpha 1
8.47e-05	1.61e-06	-5.86911	5.08267	-3.14	3.14	COL4A3	collagen, type IV, alpha 3 (Goodpasture antigen)
0.0489	0.00605	-2.94061	-2.82018	-3.01	3.01	COL4A4	collagen, type IV, alpha 4
2.85e-06	2.32e-08	-7.36098	9.21715	-1.22	1.22	XLOC_000236
0.0162	0.00123	3.54832	-1.32373	2.88	2.88	COL5A1	collagen, type V, alpha 1
0.0175	0.00136	3.50919	-1.42401	2.98	2.98	COL5A2	collagen, type V, alpha 2
0.0113	0.000752	3.72722	-0.859353	2.27	2.27	COL6A2	collagen, type VI, alpha 2
2.9e-06	2.38e-08	-7.35161	9.1918	-0.831	0.831	ASPDH	aspartate dehydrogenase domain containing
0.00133	4.74e-05	4.70313	1.79558	2.92	2.92	COL6A3	collagen, type VI, alpha 3
0.0386	0.00425	3.07887	-2.49235	2.08	2.08	COL6A6	collagen, type VI, alpha 6
0.00443	0.000218	4.16968	0.323432	2.57	2.57	COLEC12	collectin sub-family member 12
0.000307	7.8e-06	-5.32513	3.54547	-2.16	2.16	COMTD1	catechol-O-methyltransferase domain containing 1
3.08e-06	2.55e-08	-7.3259	9.12227	-1.06	1.06	CERKL	ceramide kinase-like
9.04e-05	1.77e-06	-5.83683	4.99161	-2.43	2.43	COQ5	coenzyme Q5 homolog, methyltransferase (S. cerevisiae)
4.1e-05	6.61e-07	-6.17715	5.94965	-1.75	1.75	COQ9	coenzyme Q9 homolog (S. cerevisiae)
0.000302	7.65e-06	-5.33157	3.56368	-2.2	2.2	COX1	cytochrome c oxidase subunit I
0.000115	2.37e-06	-5.73468	4.70317	-2.61	2.61	COX2	cytochrome c oxidase subunit II
1.01e-05	1.13e-07	-6.79408	7.66814	-2.86	2.86	COX3	cytochrome c oxidase III
3.12e-06	2.63e-08	-7.31596	9.09536	-1.36	1.36	DAK	dihydroxyacetone kinase 2 homolog (S. cerevisiae)
0.00066	1.98e-05	-5.00475	2.64153	-2.73	2.73	CPEB4	cytoplasmic polyadenylation element binding protein 4
0.0262	0.00243	-3.29298	-1.96921	-2.06	2.06	CPT1A	carnitine palmitoyltransferase 1A (liver)
0.0133	0.000937	3.64683	-1.06915	2.61	2.61	CPT1C	carnitine palmitoyltransferase 1C
0.000931	3.04e-05	4.85604	2.2236	3.38	3.38	CPXM1	carboxypeptidase X (M14 family), member 1
0.0411	0.00467	3.04259	-2.57916	1.74	1.74	CPZ	carboxypeptidase Z
0.00872	0.000525	-3.85699	-0.517114	-1.84	1.84	CR2	complement component (3d/Epstein Barr virus) receptor 2
3.46e-06	2.96e-08	-7.27262	8.97794	-0.967	0.967	XLOC_005571
3.46e-06	2.96e-08	-7.27229	8.97704	-1.43	1.43	TCL6	T-cell leukemia/lymphoma 6 (non-protein coding)
0.0475	0.00578	2.95884	-2.77743	3.49	3.49	CRABP2	cellular retinoic acid binding protein 2
0.000136	2.89e-06	-5.66651	4.51056	-3.32	3.32	CRB3	crumbs homolog 3 (Drosophila)
3.52e-06	3.04e-08	-7.26342	8.95298	-1.29	1.29	BAG1	BCL2-associated athanogene
1.08e-07	3.07e-10	-8.97684	13.4193	-3.55	3.55	CRHBP	corticotropin releasing hormone binding protein
3.64e-06	3.16e-08	-7.2495	8.9152	-1.25	1.25	XLOC_010816
3.62e-10	1.43e-14	-13.3182	22.9275	-2.27	2.27	CRYAA	crystallin, alpha A
3.69e-06	3.21e-08	-7.24321	8.89812	-1.23	1.23	PCYT2	phosphate cytidylyltransferase 2, ethanolamine
0.0202	0.00168	-3.43059	-1.62405	-3.1	3.1	CRYAB	crystallin, alpha B
1.25e-05	1.5e-07	-6.6961	7.39724	-3.48	3.48	CRYL1	crystallin, lambda 1
3.82e-06	3.36e-08	-7.22713	8.85444	-1.09	1.09	ZYG11A	zyg-11 homolog A (C. elegans)
0.00179	6.99e-05	-4.56816	1.41964	-3.66	3.66	CRYM	crystallin, mu
4.65e-05	7.75e-07	-6.12155	5.79352	-2.62	2.62	CRYZ	crystallin, zeta (quinone reductase)
3.98e-06	3.52e-08	-7.21025	8.80857	-1.24	1.24	ACOT6	acyl-CoA thioesterase 6
0.00135	4.8e-05	-4.69833	1.7822	-1.58	1.58	CTH	cystathionase (cystathionine gamma-lyase)
0.0104	0.000663	3.77248	-0.740481	3.47	3.47	CTHRC1	collagen triple helix repeat containing 1
0.0142	0.00102	-3.61514	-1.15136	-1.74	1.74	CTSL2	cathepsin L2
3.67e-07	1.64e-09	-8.33717	11.7969	-2.08	2.08	CTSL3	cathepsin L family member 3
4.15e-06	3.72e-08	-7.19079	8.75563	-0.66	0.66	XLOC_004125
5.25e-08	1.1e-10	-9.3796	14.4115	-3.13	3.13	CTXN3	cortexin 3
3.6e-07	1.59e-09	-8.34811	11.8252	-4.26	4.26	CUBN	cubilin (intrinsic factor-cobalamin receptor)
0.0342	0.00357	3.14621	-2.32975	1.82	1.82	CUX2	cut-like homeobox 2
4.32e-06	3.91e-08	-7.17339	8.70829	-1.32	1.32	FUT5	fucosyltransferase 5 (alpha (1,3) fucosyltransferase)
4.6e-06	4.27e-08	-7.1418	8.6222	-3.43	3.43	CWH43	cell wall biogenesis 43 C-terminal homolog (S. cerevisiae)
0.0101	0.000638	-3.78661	-0.703267	-1.68	1.68	CX3CL1	chemokine (C-X3-C motif) ligand 1
0.00177	6.85e-05	-4.57506	1.43881	-6.39	6.39	CXCL14	chemokine (C-X-C motif) ligand 14
0.0164	0.00124	3.54336	-1.33646	2.38	2.38	CXCR4	chemokine (C-X-C motif) receptor 4
4.44e-06	4.07e-08	-7.15855	8.66786	-1.43	1.43	XLOC_011387
0.0191	0.00156	-3.45957	-1.55054	-1.59	1.59	CXorf57	chromosome X open reading frame 57
1.06e-06	6.7e-09	-7.81254	10.4253	-2.8	2.8	CYB5A	cytochrome b5 type A (microsomal)
4.08e-05	6.55e-07	-6.17995	5.95751	-3.21	3.21	CYFIP2	cytoplasmic FMR1 interacting protein 2
0.00657	0.000358	-3.9941	-0.151103	-1.69	1.69	CYP17A1	cytochrome P450, family 17, subfamily A, polypeptide 1
1.27e-05	1.52e-07	-6.69104	7.38323	-2.41	2.41	CYP24A1	cytochrome P450, family 24, subfamily A, polypeptide 1
0.0161	0.00121	3.55198	-1.31432	2.38	2.38	CYP27C1	cytochrome P450, family 27, subfamily C, polypeptide 1
0.000296	7.45e-06	-5.34068	3.5894	-2.07	2.07	CYP2B6	cytochrome P450, family 2, subfamily B, polypeptide 6
0.0327	0.00333	-3.1736	-2.26311	-1.78	1.78	CYP3A5	cytochrome P450, family 3, subfamily A, polypeptide 5
0.00947	0.000588	-3.8158	-0.626188	-2.23	2.23	CYP3A7	cytochrome P450, family 3, subfamily A, polypeptide 7
1.85e-07	6.57e-10	-8.68337	12.682	-5.45	5.45	CYP4A11	cytochrome P450, family 4, subfamily A, polypeptide 11
1.36e-08	1.15e-11	-10.2985	16.5891	-2.56	2.56	CYP4A22	cytochrome P450, family 4, subfamily A, polypeptide 22
9.5e-07	5.78e-09	-7.8668	10.5688	-1.52	1.52	CYP4F2	cytochrome P450, family 4, subfamily F, polypeptide 2
3.49e-08	5.65e-11	-9.64609	15.0553	-2.36	2.36	CYP4F3	cytochrome P450, family 4, subfamily F, polypeptide 3
3.79e-05	6e-07	-6.21042	6.04302	-2.47	2.47	CYP8B1	cytochrome P450, family 8, subfamily B, polypeptide 1
8.74e-05	1.68e-06	-5.85401	5.04006	-5.69	5.69	CYS1	cystin 1
1.97e-05	2.65e-07	-6.49524	6.83931	-2.52	2.52	CYTB	cytochrome b
0.0113	0.000752	3.72715	-0.859551	1.94	1.94	CYTL1	cytokine-like 1
9.32e-08	2.46e-10	-9.06265	13.6326	-5.12	5.12	DAO	D-amino-acid oxidase
5.63e-06	5.46e-08	-7.054	8.38245	-0.562	0.562	XLOC_l2_006339
0.0186	0.0015	-3.47397	-1.51389	-3.11	3.11	DCDC2	doublecortin domain containing 2
0.00116	3.96e-05	4.7655	1.96993	1.77	1.77	DCHS1	dachsous 1 (Drosophila)
6.23e-06	6.12e-08	-7.0129	8.26994	-1.26	1.26	XLOC_004269
6.32e-06	6.22e-08	-7.0071	8.25407	-0.654	0.654	ADH6	alcohol dehydrogenase 6 (class V)
2.07e-05	2.84e-07	-6.47128	6.77253	-2.54	2.54	DCXR	dicarbonyl/L-xylulose reductase
0.000296	7.45e-06	-5.34077	3.58967	-2.2	2.2	DDAH1	dimethylarginine dimethylaminohydrolase 1
4.97e-08	9.7e-11	-9.4298	14.5336	-7.27	7.27	DDC	dopa decarboxylase (aromatic L-amino acid decarboxylase)
1.16e-05	1.35e-07	-6.73231	7.49744	-1.86	1.86	DDN	dendrin
2.34e-06	1.82e-08	-7.44843	9.453	-9.43	9.43	DEFB1	defensin, beta 1
0.00284	0.000125	-4.36502	0.857877	-1.55	1.55	DEPTOR	DEP domain containing MTOR-interacting protein
1.77e-05	2.31e-07	-6.54327	6.973	-2.91	2.91	DHDH	dihydrodiol dehydrogenase (dimeric)
6.78e-06	6.81e-08	-6.97487	8.1657	-1.17	1.17	XLOC_l2_014217
6.78e-06	6.83e-08	-6.97425	8.16399	-1.5	1.5	SLC25A48	solute carrier family 25, member 48
8.87e-06	9.63e-08	-6.85221	7.82845	-1.94	1.94	DHRS4	dehydrogenase/reductase (SDR family) member 4
3e-06	2.47e-08	-7.33799	9.15498	-1.99	1.99	DHRS4L1	dehydrogenase/reductase (SDR family) member 4 like 1
1.26e-06	8.47e-09	-7.72649	10.197	-2.22	2.22	DHRS4L2	dehydrogenase/reductase (SDR family) member 4 like 2
1.99e-07	7.1e-10	-8.65363	12.6066	-3.33	3.33	DIO1	deiodinase, iodothyronine, type I
7.03e-06	7.18e-08	-6.95631	8.11475	-0.929	0.929	SHANK2	SH3 and multiple ankyrin repeat domains 2
7.03e-06	7.18e-08	-6.95628	8.11467	-1.48	1.48	LOC285768	uncharacterized LOC285768
0.00267	0.000115	4.39335	0.935894	1.63	1.63	DISC1	disrupted in schizophrenia 1
1.04e-07	2.9e-10	-8.99865	13.4736	-3.92	3.92	DMGDH	dimethylglycine dehydrogenase
0.000978	3.24e-05	-4.83486	2.16421	-3.55	3.55	DMRT2	doublesex and mab-3 related transcription factor 2
0.046	0.00552	-2.97716	-2.73432	-1.87	1.87	DNAJC6	DnaJ (Hsp40) homolog, subfamily C, member 6
2.63e-07	1.02e-09	-8.51641	12.2572	-3.74	3.74	DNASE1	deoxyribonuclease I
0.0378	0.00412	-3.09078	-2.46373	-2.47	2.47	DNASE1L3	deoxyribonuclease I-like 3
7.5e-06	7.78e-08	-6.92754	8.03574	-0.745	0.745	ERBB3	v-erb-b2 erythroblastic leukemia viral oncogene homolog 3 (avian)
0.031	0.00308	-3.2027	-2.19197	-1.54	1.54	DNM3	dynamin 3
2.08e-09	5.68e-13	-11.5944	19.458	-1.9	1.9	DNMT3L	DNA (cytosine-5-)-methyltransferase 3-like
0.0458	0.00548	-2.98015	-2.72726	-1.96	1.96	DPEP1	dipeptidase 1 (renal)
0.00046	1.27e-05	-5.15741	3.07179	-1.77	1.77	DPY19L2P3	dpy-19-like 2 pseudogene 3 (C. elegans)
7.72e-06	8.08e-08	-6.91422	7.99914	-1.31	1.31	MAP7	microtubule-associated protein 7
1.66e-08	1.96e-11	-10.076	16.0728	-5.72	5.72	DPYS	dihydropyrimidinase
0.0224	0.00195	3.37565	-1.76264	2.76	2.76	DPYSL4	dihydropyrimidinase-like 4
0.0176	0.00138	3.50459	-1.43577	1.66	1.66	DSCC1	defective in sister chromatid cohesion 1 homolog (S. cerevisiae)
0.00752	0.000426	3.93169	-0.318218	1.61	1.61	DSE	dermatan sulfate epimerase
0.00649	0.000353	3.99912	-0.137608	2.62	2.62	DTL	denticleless homolog (Drosophila)
8.5e-06	9.05e-08	-6.87415	7.88889	-1.17	1.17	NDUFS1	NADH dehydrogenase (ubiquinone) Fe-S protein 1, 75kDa (NADH-coenzyme Q reductase)
0.019	0.00155	3.46203	-1.54428	1.67	1.67	DUSP4	dual specificity phosphatase 4
0.000465	1.29e-05	-5.15156	3.05529	-2.88	2.88	DUSP9	dual specificity phosphatase 9
8.67e-06	9.31e-08	-6.86402	7.86099	-0.68	0.68	XLOC_005595
8.8e-06	9.54e-08	-6.85557	7.83773	-0.873	0.873	C11orf86	chromosome 11 open reading frame 86
0.0188	0.00153	3.46721	-1.5311	2.17	2.17	E2F2	E2F transcription factor 2
0.00274	0.000119	4.38312	0.907692	2.66	2.66	E2F7	E2F transcription factor 7
8.91e-06	9.71e-08	6.84925	7.82031	1.49	1.49	KIAA0922	KIAA0922
0.00444	0.000219	-4.16844	0.320052	-2.06	2.06	EAF2	ELL associated factor 2
0.0098	0.000615	-3.79961	-0.668963	-1.74	1.74	ECHDC2	enoyl CoA hydratase domain containing 2
0.000392	1.05e-05	-5.22404	3.25988	-2.01	2.01	ECHDC3	enoyl CoA hydratase domain containing 3
9.13e-06	1.01e-07	-6.83681	7.78602	-0.773	0.773	XLOC_010172
7.63e-06	7.95e-08	-6.92006	8.01519	-2	2	ECHS1	enoyl CoA hydratase, short chain, 1, mitochondrial
7.97e-06	8.38e-08	-6.90126	7.96349	-1.77	1.77	ECI2	enoyl-CoA delta isomerase 2
1.47e-05	1.85e-07	-6.6225	7.19317	-3.7	3.7	EFHD1	EF-hand domain family, member D1
0.00414	0.000199	-4.20126	0.409394	-1.8	1.8	EFNA1	ephrin-A1
9.38e-06	1.04e-07	-6.8239	7.75043	-1.2	1.2	ACOT12	acyl-CoA thioesterase 12
8.8e-07	5.24e-09	-7.90356	10.6659	-6.48	6.48	EGF	epidermal growth factor
6.02e-05	1.06e-06	-6.0118	5.4848	-2.86	2.86	EGOT	eosinophil granule ontogeny transcript (non-protein coding)
9.51e-06	1.07e-07	-6.8165	7.73001	-0.792	0.792	TRPM3	transient receptor potential cation channel, subfamily M, member 3
1.58e-05	2.01e-07	-6.59275	7.11056	-1.92	1.92	EHD3	EH-domain containing 3
1.99e-05	2.69e-07	-6.49026	6.82543	-3.69	3.69	EHF	ets homologous factor
1.53e-06	1.08e-08	-7.63736	9.95952	-2.21	2.21	EHHADH	enoyl-CoA, hydratase/3-hydroxyacyl CoA dehydrogenase
0.0053	0.000272	-4.09095	0.109904	-3.68	3.68	ELF3	E74-like factor 3 (ets domain transcription factor, epithelial-specific )
1.01e-05	1.15e-07	-6.7893	7.65495	-1.18	1.18	NR1I3	nuclear receptor subfamily 1, group I, member 3
9.38e-08	2.5e-10	-9.05754	13.62	-4.83	4.83	ELF5	E74-like factor 5 (ets domain transcription factor)
2.21e-06	1.7e-08	-7.47382	9.52131	-2.15	2.15	ELMO3	engulfment and cell motility 3
0.00859	0.000514	3.86449	-0.497186	2.86	2.86	ELOVL2	ELOVL fatty acid elongase 2
3.5e-05	5.41e-07	-6.24681	6.14505	-2.91	2.91	ELOVL7	ELOVL fatty acid elongase 7
0.0183	0.00146	-3.48404	-1.48823	-2.16	2.16	EMCN	endomucin
0.00502	0.000255	4.11451	0.17368	1.53	1.53	EME1	essential meiotic endonuclease 1 homolog 1 (S. pombe)
0.0102	0.000646	3.78209	-0.715175	2.32	2.32	EMILIN2	elastin microfibril interfacer 2
8.91e-07	5.32e-09	-7.89758	10.6501	-4.12	4.12	EMX1	empty spiracles homeobox 1
0.0287	0.00276	-3.24444	-2.08937	-2.84	2.84	EMX2OS	EMX2 opposite strand/antisense RNA (non-protein coding)
5.56e-05	9.61e-07	6.04727	5.58465	2.31	2.31	ENAH	enabled homolog (Drosophila)
0.034	0.00353	3.15114	-2.31777	2.27	2.27	ENC1	ectodermal-neural cortex 1 (with BTB-like domain)
1.16e-05	1.35e-07	-6.73239	7.49767	-0.904	0.904	TUBAL3	tubulin, alpha-like 3
0.0163	0.00123	-3.54711	-1.32682	-1.52	1.52	ENPEP	glutamyl aminopeptidase (aminopeptidase A)
8.4e-06	8.91e-08	-6.87963	7.90398	-2.01	2.01	ENPP6	ectonucleotide pyrophosphatase/phosphodiesterase 6
2.87e-06	2.35e-08	-7.35663	9.20538	-1.65	1.65	ENTPD5	ectonucleoside triphosphate diphosphohydrolase 5
0.0131	0.000922	-3.653	-1.05311	-1.99	1.99	ENTPD8	ectonucleoside triphosphate diphosphohydrolase 8
1.16e-05	1.37e-07	-6.7277	7.48469	-0.886	0.886	SLC9A3	solute carrier family 9 (sodium/hydrogen exchanger), member 3
0.00526	0.00027	-4.09483	0.120394	-1.77	1.77	EPB41L4A	erythrocyte membrane protein band 4.1 like 4A
0.00326	0.000149	-4.30386	0.689869	-2.09	2.09	EPB41L4B	erythrocyte membrane protein band 4.1 like 4B
1.18e-05	1.4e-07	-6.72027	7.46413	-1.25	1.25	PRLR	prolactin receptor
0.00442	0.000217	-4.17143	0.328191	-1.93	1.93	EPB41L5	erythrocyte membrane protein band 4.1 like 5
0.000894	2.88e-05	-4.87473	2.27605	-2.46	2.46	EPB49	erythrocyte membrane protein band 4.9 (dematin)
0.000102	2.05e-06	-5.78556	4.84688	-3.22	3.22	EPHX2	epoxide hydrolase 2, cytoplasmic
1.24e-05	1.48e-07	-6.70105	7.41093	-1.19	1.19	SYNJ2BP	synaptojanin 2 binding protein
8.23e-06	8.71e-08	-6.88776	7.92634	-3.63	3.63	EPS8L2	EPS8-like 2
0.0121	0.000824	-3.69401	-0.946243	-1.7	1.7	ERBB2	v-erb-b2 erythroblastic leukemia viral oncogene homolog 2, neuro/glioblastoma derived oncogene homolog (avian)
0.00284	0.000125	-4.36493	0.85763	-4.33	4.33	ERBB4	v-erb-a erythroblastic leukemia viral oncogene homolog 4 (avian)
1.28e-05	1.54e-07	-6.68748	7.37335	-1.35	1.35	XLOC_002871
0.00136	4.85e-05	-4.69528	1.77368	-1.6	1.6	ERMP1	endoplasmic reticulum metallopeptidase 1
9.68e-05	1.92e-06	-5.80808	4.91044	-3.93	3.93	ERP27	endoplasmic reticulum protein 27
1.31e-05	1.59e-07	-6.67541	7.3399	-1.33	1.33	ACADS	acyl-CoA dehydrogenase, C-2 to C-3 short chain
0.00783	0.000454	-3.90925	-0.378098	-1.53	1.53	ERV18-1	endogenous retrovirus group 18, member 1
1.31e-05	1.6e-07	-6.67358	7.33485	-1.01	1.01	LOC100507288	uncharacterized LOC100507288
0.0322	0.00325	-3.18233	-2.24178	-1.57	1.57	ESPN	espin
0.00156	5.83e-05	-4.63084	1.59398	-2.37	2.37	ESRP2	epithelial splicing regulatory protein 2
0.000205	4.78e-06	-5.4936	4.02175	-2.01	2.01	ESRRA	estrogen-related receptor alpha
3.43e-05	5.29e-07	-6.25455	6.16675	-1.93	1.93	ESRRG	estrogen-related receptor gamma
1.33e-05	1.63e-07	-6.66695	7.31647	-0.643	0.643	HACL1	2-hydroxyacyl-CoA lyase 1
1.35e-05	1.66e-07	-6.65992	7.29697	-1.07	1.07	GLYCTK	glycerate kinase
9.34e-05	1.84e-06	-5.82188	4.9494	-1.87	1.87	ETFB	electron-transfer-flavoprotein, beta polypeptide
1.38e-05	1.71e-07	-6.64923	7.26735	-1.17	1.17	SLC26A1	solute carrier family 26 (sulfate transporter), member 1
2.79e-05	4.05e-07	-6.34736	6.42657	-1.57	1.57	ETFDH	electron-transferring-flavoprotein dehydrogenase
0.000939	3.08e-05	-4.85185	2.21186	-2.38	2.38	ETNK2	ethanolamine kinase 2
1.43e-05	1.78e-07	-6.63475	7.22717	-1.33	1.33	LIME1	Lck interacting transmembrane adaptor 1
0.00851	0.000508	3.86899	-0.485233	2.58	2.58	ETV1	ets variant 1
0.0427	0.00494	3.02031	-2.6322	1.7	1.7	ETV5	ets variant 5
0.0197	0.00163	-3.44341	-1.59154	-1.51	1.51	EVPLL	envoplakin-like
0.0199	0.00165	-3.43903	-1.60267	-1.94	1.94	EXOC3L4	exocyst complex component 3-like 4
0.000471	1.31e-05	-5.14548	3.03813	-2.06	2.06	EXPH5	exophilin 5
1.48e-05	1.86e-07	-6.61912	7.18379	-1.01	1.01	DNAJC28	DnaJ (Hsp40) homolog, subfamily C, member 28
0.0181	0.00144	3.48928	-1.47487	3.11	3.11	EYA1	eyes absent homolog 1 (Drosophila)
0.00362	0.00017	4.2582	0.564838	2.27	2.27	EZH2	enhancer of zeste homolog 2 (Drosophila)
0.000195	4.51e-06	-5.51356	4.07819	-1.84	1.84	EZR	ezrin
1.57e-07	5.28e-10	-8.76705	12.8935	-4.94	4.94	F11	coagulation factor XI
0.00114	3.87e-05	-4.77325	1.99162	-2.79	2.79	F2RL1	coagulation factor II (thrombin) receptor-like 1
4.2e-06	3.78e-08	-7.18467	8.739	-4.2	4.2	FA2H	fatty acid 2-hydroxylase
7.45e-09	4.12e-12	-10.7297	17.5695	-7.1	7.1	FABP1	fatty acid binding protein 1, liver
0.00128	4.52e-05	-4.71899	1.83991	-3.11	3.11	FABP3	fatty acid binding protein 3, muscle and heart (mammary-derived growth inhibitor)
0.0019	7.5e-05	4.54345	1.35104	2.87	2.87	FABP5	fatty acid binding protein 5 (psoriasis-associated)
0.00691	0.000383	3.96997	-0.215804	1.84	1.84	FADS2	fatty acid desaturase 2
0.045	0.00533	2.9904	-2.70306	2.42	2.42	FAIM2	Fas apoptotic inhibitory molecule 2
0.00768	0.000441	-3.91957	-0.350576	-1.97	1.97	FAM107B	family with sequence similarity 107, member B
0.0123	0.000843	-3.68535	-0.968846	-2.22	2.22	FAM110C	family with sequence similarity 110, member C
0.0126	0.000872	-3.67309	-1.00081	-2.07	2.07	FAM134B	family with sequence similarity 134, member B
0.00161	6.07e-05	-4.61704	1.55558	-2.26	2.26	FAM149A	family with sequence similarity 149, member A
1.72e-05	2.23e-07	-6.55588	7.00809	-1.42	1.42	OTUD6A	OTU domain containing 6A
1.55e-08	1.62e-11	-10.1542	16.255	-6.81	6.81	FAM151A	family with sequence similarity 151, member A
0.0126	0.000873	-3.67265	-1.00196	-1.61	1.61	FAM167B	family with sequence similarity 167, member B
0.00037	9.8e-06	-5.2466	3.3236	-2.31	2.31	FAM195A	family with sequence similarity 195, member A
0.01	0.000632	3.78989	-0.694615	1.85	1.85	FAM26F	family with sequence similarity 26, member F
0.000338	8.78e-06	-5.28442	3.43044	-1.94	1.94	FAM27A	family with sequence similarity 27, member A
1.76e-05	2.31e-07	-6.5446	6.97672	-1.09	1.09	XPNPEP2	X-prolyl aminopeptidase (aminopeptidase P) 2, membrane-bound
1.76e-05	2.31e-07	-6.54417	6.97551	-0.862	0.862	XLOC_l2_009456
5.62e-05	9.76e-07	-6.04182	5.5693	-4.04	4.04	FAM3B	family with sequence similarity 3, member B
0.0262	0.00243	3.29353	-1.96785	2.02	2.02	FAM49A	family with sequence similarity 49, member A
0.0478	0.00583	-2.95553	-2.78521	-1.95	1.95	FAM65C	family with sequence similarity 65, member C
1.11e-05	1.28e-07	-6.75246	7.55318	-2.08	2.08	FAM83B	family with sequence similarity 83, member B
0.00049	1.38e-05	-5.12812	2.98917	-1.52	1.52	FAM83H	family with sequence similarity 83, member H
0.0356	0.00378	-3.12431	-2.38283	-2.15	2.15	FAM84B	family with sequence similarity 84, member B
0.00337	0.000155	4.28893	0.648953	2.02	2.02	FANCA	Fanconi anemia, complementation group A
1.83e-05	2.42e-07	-6.52711	6.92805	-0.92	0.92	TRPV5	transient receptor potential cation channel, subfamily V, member 5
0.00606	0.000323	4.03054	-0.053119	1.91	1.91	FANCI	Fanconi anemia, complementation group I
1.86e-05	2.47e-07	-6.51992	6.90803	-1.32	1.32	ARSF	arylsulfatase F
1.86e-05	2.48e-07	-6.51917	6.90595	-0.872	0.872	TBC1D13	TBC1 domain family, member 13
1.49e-05	1.88e-07	6.61649	7.1765	2.01	2.01	FBLIM1	filamin binding LIM protein 1
0.0307	0.00304	3.20801	-2.17893	1.76	1.76	FBLL1	fibrillarin-like 1
1.95e-05	2.6e-07	-6.50188	6.85779	-1.34	1.34	ISCU	iron-sulfur cluster scaffold homolog (E. coli)
1.95e-05	2.61e-07	-6.50126	6.85607	-1.29	1.29	LOC283483	uncharacterized LOC283483
0.00955	0.000594	3.81218	-0.635775	2.83	2.83	FBLN1	fibulin 1
1.97e-05	2.64e-07	-6.49728	6.84498	-0.591	0.591	SLC22A24	solute carrier family 22, member 24
0.0132	0.00093	3.64956	-1.06207	1.94	1.94	FBLN2	fibulin 2
0.0339	0.00352	3.15191	-2.3159	1.74	1.74	FBN1	fibrillin 1
2.04e-05	2.78e-07	-6.47902	6.79411	-1.12	1.12	ESRRB	estrogen-related receptor beta
0.0184	0.00148	3.47835	-1.50275	2.39	2.39	FBN2	fibrillin 2
0.00311	0.00014	-4.32557	0.749453	-4.59	4.59	FBP1	fructose-1,6-bisphosphatase 1
0.00188	7.39e-05	4.54851	1.36508	1.61	1.61	FBXL7	F-box and leucine-rich repeat protein 7
0.0259	0.00238	-3.30059	-1.95029	-2.05	2.05	FBXO2	F-box protein 2
0.0174	0.00135	3.5114	-1.41837	1.87	1.87	FBXO41	F-box protein 41
2.08e-05	2.86e-07	-6.46941	6.76732	-1.17	1.17	LOC400541	uncharacterized LOC400541
0.0252	0.00229	3.3155	-1.91318	1.67	1.67	FBXO5	F-box protein 5
7.42e-06	7.64e-08	-6.93429	8.05429	-3.41	3.41	FCAMR	Fc receptor, IgA, IgM, high affinity
6.62e-05	1.21e-06	-5.96879	5.36368	-2.7	2.7	FCN3	ficolin (collagen/fibrinogen domain containing) 3 (Hakata antigen)
0.000348	9.08e-06	-5.27267	3.39723	-1.53	1.53	FDX1	ferredoxin 1
0.0298	0.00291	-3.22445	-2.13858	-2.03	2.03	FGD4	FYVE, RhoGEF and PH domain containing 4
0.00434	0.000212	-4.17979	0.350924	-2.28	2.28	FGF1	fibroblast growth factor 1 (acidic)
0.00138	4.94e-05	-4.68849	1.75472	-4.36	4.36	FGF9	fibroblast growth factor 9 (glia-activating factor)
0.000329	8.52e-06	-5.29477	3.45967	-3.93	3.93	FGFR3	fibroblast growth factor receptor 3
2.33e-05	3.25e-07	-6.42419	6.64119	-1.24	1.24	XLOC_011618
0.00758	0.000432	3.92708	-0.330535	1.78	1.78	FHL2	four and a half LIM domains 2
2.37e-05	3.32e-07	6.41686	6.62072	1.03	1.03	XLOC_l2_008560
6.42e-06	6.39e-08	6.99758	8.22797	2.79	2.79	FKBP10	FK506 binding protein 10, 65 kDa
0.00173	6.68e-05	-4.58381	1.46313	-1.58	1.58	FKBP4	FK506 binding protein 4, 59kDa
2.41e-05	3.38e-07	-6.41049	6.60296	-1.14	1.14	PLA2G12B	phospholipase A2, group XIIB
2.43e-05	3.42e-07	-6.40662	6.59214	-1.03	1.03	CCDC28A	coiled-coil domain containing 28A
5.39e-05	9.26e-07	6.06012	5.6208	2.28	2.28	FKBP7	FK506 binding protein 7
2.46e-05	3.48e-07	-6.40023	6.5743	-1.23	1.23	XLOC_010490
7.9e-07	4.64e-09	-7.94815	10.7833	-3.49	3.49	FLJ22763	uncharacterized LOC401081
0.0246	0.00222	3.32784	-1.88239	2.5	2.5	FLJ31485	uncharacterized LOC440119
5.9e-08	1.3e-10	-9.31259	14.248	-3.1	3.1	FLJ35424	uncharacterized FLJ35424
2.3e-05	3.2e-07	-6.4298	6.65685	-2.8	2.8	FLJ37644	uncharacterized LOC400618
2.6e-05	3.72e-07	-6.37731	6.51027	-0.661	0.661	XLOC_001335
2.65e-05	3.79e-07	-6.37069	6.49177	-1.18	1.18	LOC100652730	uncharacterized LOC100652730
0.000408	1.1e-05	-5.20676	3.21108	-1.7	1.7	FLJ40606	uncharacterized LOC643549
0.0261	0.00241	3.29563	-1.96263	1.89	1.89	FLJ42709	uncharacterized LOC441094
1.08e-06	6.95e-09	-7.79939	10.3905	-6.63	6.63	FLJ42875	uncharacterized LOC440556
2.75e-05	3.96e-07	-6.3556	6.44959	-0.866	0.866	XLOC_002019
2.75e-05	3.97e-07	-6.3548	6.44735	-1.04	1.04	PRSS55	protease, serine, 55
2.76e-05	3.99e-07	-6.35303	6.44239	-1.08	1.08	CES3	carboxylesterase 3
0.00011	2.25e-06	-5.75377	4.75709	-4.74	4.74	FLJ45983	uncharacterized LOC399717
8.35e-05	1.57e-06	-5.87635	5.1031	-4.15	4.15	FMO1	flavin containing monooxygenase 1
8.61e-05	1.65e-06	-5.86031	5.05784	-2.54	2.54	FMO4	flavin containing monooxygenase 4
2.83e-05	4.11e-07	-6.34255	6.4131	-0.667	0.667	CLDN20	claudin 20
6.42e-06	6.35e-08	-6.99977	8.23398	-3.17	3.17	FMO5	flavin containing monooxygenase 5
0.0078	0.000451	3.91157	-0.371915	3	3	FMOD	fibromodulin
0.0488	0.00604	-2.94157	-2.81794	-1.79	1.79	FOLH1	folate hydrolase (prostate-specific membrane antigen) 1
8.58e-05	1.64e-06	-5.86224	5.0633	-4.74	4.74	FOLR1	folate receptor 1 (adult)
0.028	0.00267	3.25752	-2.05708	2.5	2.5	FOLR2	folate receptor 2 (fetal)
2.46e-05	3.48e-07	-6.40003	6.57374	-3.48	3.48	FOLR3	folate receptor 3 (gamma)
2.82e-07	1.13e-09	-8.47736	12.1573	-5.75	5.75	FOXI1	forkhead box I1
2.95e-05	4.34e-07	-6.32364	6.36022	-0.587	0.587	XLOC_004734
2.99e-05	4.4e-07	-6.31844	6.34566	-1.06	1.06	XLOC_011296
0.00405	0.000193	-4.21201	0.438702	-4.24	4.24	FOXQ1	forkhead box Q1
3.01e-05	4.46e-07	-6.31372	6.33244	-1.47	1.47	XLOC_006883
3.03e-05	4.48e-07	-6.31207	6.32783	-1.37	1.37	GHITM	growth hormone inducible transmembrane protein
0.000136	2.89e-06	-5.66685	4.51153	-1.52	1.52	FRK	fyn-related kinase
0.000195	4.5e-06	-5.51448	4.08077	-2.92	2.92	FRMD3	FERM domain containing 3
3.04e-05	4.52e-07	-6.30932	6.32014	-0.807	0.807	ZNF684	zinc finger protein 684
1.54e-05	1.95e-07	-6.60317	7.1395	-1.58	1.58	FRMD7	FERM domain containing 7
4.2e-05	6.83e-07	6.16569	5.91749	2.41	2.41	FSCN1	fascin homolog 1, actin-bundling protein (Strongylocentrotus purpuratus)
3.06e-05	4.58e-07	-6.30503	6.30812	-0.692	0.692	LOC100507675	uncharacterized LOC100507675
0.000924	3.01e-05	4.85954	2.23341	1.74	1.74	FSTL1	follistatin-like 1
4.02e-07	1.86e-09	-8.28853	11.6713	-5.38	5.38	FTCD	formiminotransferase cyclodeaminase
3.13e-05	4.69e-07	-6.29615	6.28325	-1.38	1.38	RAB19	RAB19, member RAS oncogene family
0.000703	2.14e-05	-4.97732	2.56435	-1.76	1.76	FUT3	fucosyltransferase 3 (galactoside 3(4)-L-fucosyltransferase, Lewis blood group)
3.14e-05	4.73e-07	-6.29338	6.2755	-0.525	0.525	LOC152742	uncharacterized LOC152742
1.36e-08	1.19e-11	-10.2817	16.5503	-2.57	2.57	FUT6	fucosyltransferase 6 (alpha (1,3) fucosyltransferase)
1.16e-05	1.36e-07	-6.73108	7.49404	-7.67	7.67	FXYD2	FXYD domain containing ion transport regulator 2
0.000474	1.33e-05	-5.14163	3.02727	-2.61	2.61	FXYD3	FXYD domain containing ion transport regulator 3
4.67e-06	4.37e-08	-7.13325	8.5989	-6.15	6.15	FXYD4	FXYD domain containing ion transport regulator 4
0.0217	0.00186	3.393	-1.71898	1.84	1.84	FZD2	frizzled family receptor 2
3.21e-05	4.89e-07	-6.28214	6.24404	-1.38	1.38	C8orf82	chromosome 8 open reading frame 82
0.0481	0.00589	2.95154	-2.79456	2.06	2.06	FZD7	frizzled family receptor 7
1.17e-08	8.04e-12	-10.4471	16.9298	-5.11	5.11	G6PC	glucose-6-phosphatase, catalytic subunit
0.0002	4.64e-06	-5.50353	4.04981	-2.04	2.04	GABARAPL1	GABA(A) receptor-associated protein like 1
0.00102	3.39e-05	-4.81834	2.1179	-1.79	1.79	GABRA2	gamma-aminobutyric acid (GABA) A receptor, alpha 2
0.000263	6.45e-06	-5.3902	3.7294	-2.54	2.54	GAD1	glutamate decarboxylase 1 (brain, 67kDa)
3.37e-05	5.17e-07	-6.26255	6.18916	-1.07	1.07	HNF4G	hepatocyte nuclear factor 4, gamma
3.41e-05	5.24e-07	-6.2575	6.17502	-0.895	0.895	ARMC7	armadillo repeat containing 7
0.0281	0.00268	-3.25616	-2.06043	-2.01	2.01	GADD45A	growth arrest and DNA-damage-inducible, alpha
7.39e-05	1.37e-06	-5.92495	5.24015	-3.4	3.4	GAL3ST1	galactose-3-O-sulfotransferase 1
0.00167	6.4e-05	-4.59849	1.50395	-4.22	4.22	GALNT14	UDP-N-acetyl-alpha-D-galactosamine:polypeptide N-acetylgalactosaminyltransferase 14 (GalNAc-T14)
0.00598	0.000318	-4.03644	-0.037226	-1.77	1.77	GALNTL4	UDP-N-acetyl-alpha-D-galactosamine:polypeptide N-acetylgalactosaminyltransferase-like 4
0.00437	0.000214	4.17647	0.341898	1.52	1.52	GAS7	growth arrest-specific 7
3.61e-05	5.6e-07	-6.23466	6.11098	-1.01	1.01	LOC100134423	uncharacterized LOC100134423
0.0155	0.00115	-3.57228	-1.26206	-2.37	2.37	GATA2	GATA binding protein 2
0.000287	7.2e-06	-5.35277	3.62358	-3.55	3.55	GATA3	GATA binding protein 3
6.23e-07	3.42e-09	-8.06149	11.0807	-4.59	4.59	GATM	glycine amidinotransferase (L-arginine:glycine amidinotransferase)
3.66e-05	5.71e-07	-6.2281	6.0926	-0.563	0.563	XLOC_l2_001011
3.68e-05	5.76e-07	-6.22508	6.08414	-1.46	1.46	Q9H8W2
1.04e-06	6.47e-09	-7.82539	10.4594	-5.73	5.73	GBA3	glucosidase, beta, acid 3 (cytosolic)
1.64e-06	1.17e-08	-7.6078	9.88055	-5.85	5.85	GCGR	glucagon receptor
1.96e-05	2.63e-07	-6.49849	6.84837	-3.21	3.21	GDA	guanine deaminase
0.00817	0.00048	3.88914	-0.431664	2.39	2.39	GDF1	growth differentiation factor 1
0.00337	0.000155	-4.29005	0.652012	-4.11	4.11	GDF15	growth differentiation factor 15
1.88e-05	2.51e-07	-6.51543	6.89554	-2.34	2.34	GGT1	gamma-glutamyltransferase 1
5.87e-05	1.03e-06	-6.02271	5.51552	-2.07	2.07	GGT3P	gamma-glutamyltransferase 3 pseudogene
1.16e-06	7.57e-09	-7.76781	10.3068	-2.14	2.14	GGT6	gamma-glutamyltransferase 6
0.000182	4.12e-06	-5.54444	4.1655	-2.2	2.2	GGT8P	gamma-glutamyltransferase 8 pseudogene
3.91e-05	6.25e-07	-6.19673	6.00462	-1.11	1.11	XLOC_007398
3.96e-05	6.33e-07	-6.19198	5.99127	-1.09	1.09	NDUFA10	NADH dehydrogenase (ubiquinone) 1 alpha subcomplex, 10, 42kDa
3.96e-05	6.35e-07	-6.19098	5.98848	-1.4	1.4	SUCLG2	succinate-CoA ligase, GDP-forming, beta subunit
1.41e-05	1.75e-07	-6.64064	7.2435	-4.28	4.28	GGTLC1	gamma-glutamyltransferase light chain 1
4.09e-05	6.59e-07	6.17795	5.95191	1.45	1.45	SEC23A	Sec23 homolog A (S. cerevisiae)
1.02e-05	1.17e-07	-6.78434	7.64124	-3.81	3.81	GGTLC2	gamma-glutamyltransferase light chain 2
0.0144	0.00105	3.60598	-1.17506	2.19	2.19	GINS2	GINS complex subunit 2 (Psf2 homolog)
0.0238	0.00212	3.34401	-1.84198	1.81	1.81	GINS4	GINS complex subunit 4 (Sld5 homolog)
1.43e-08	1.39e-11	-10.2171	16.401	-2.13	2.13	GIPC2	GIPC PDZ domain containing family, member 2
0.00138	4.95e-05	-4.68803	1.75345	-1.65	1.65	GJB1	gap junction protein, beta 1, 32kDa
1.4e-05	1.73e-07	6.64517	7.25607	3.19	3.19	GJC1	gap junction protein, gamma 1, 45kDa
0.0275	0.0026	-3.26743	-2.03256	-1.75	1.75	GK	glycerol kinase
1.81e-06	1.34e-08	-7.56045	9.75385	-4.33	4.33	GLDC	glycine dehydrogenase (decarboxylating)
4.27e-05	6.96e-07	-6.15901	5.89873	-1.49	1.49	ACAD11	acyl-CoA dehydrogenase family, member 11
0.00413	0.000198	4.2031	0.414415	2.24	2.24	GLI2	GLI family zinc finger 2
4.28e-05	7e-07	-6.15729	5.89392	-1.39	1.39	MRPL34	mitochondrial ribosomal protein L34
0.00245	0.000103	4.43326	1.04597	2.1	2.1	GLI3	GLI family zinc finger 3
0.0224	0.00196	3.3749	-1.76451	2.22	2.22	GLIPR1	GLI pathogenesis-related 1
6.82e-06	6.89e-08	6.97095	8.15492	2.97	2.97	GLIPR2	GLI pathogenesis-related 2
0.00462	0.00023	-4.15131	0.2735	-1.53	1.53	GLOD5	glyoxalase domain containing 5
4.42e-05	7.27e-07	-6.14416	5.85703	-1.32	1.32	RAET1E	retinoic acid early transcript 1E
0.00261	0.000112	-4.40351	0.963887	-2.51	2.51	GLRX	glutaredoxin (thioltransferase)
4.42e-05	7.29e-07	-6.14299	5.85375	-0.944	0.944	TFAP2A	transcription factor AP-2 alpha (activating enhancer binding protein 2 alpha)
0.000291	7.32e-06	-5.34699	3.60724	-3.96	3.96	GLS	glutaminase
0.013	0.000914	-3.65584	-1.04574	-1.57	1.57	GLUD1	glutamate dehydrogenase 1
2.07e-08	2.56e-11	-9.96621	15.8154	-6.2	6.2	GLYAT	glycine-N-acyltransferase
8.39e-08	2.1e-10	-9.1249	13.7867	-6.18	6.18	GLYATL1	glycine-N-acyltransferase-like 1
0.0296	0.00288	3.22846	-2.12871	1.6	1.6	GNG2	guanine nucleotide binding protein (G protein), gamma 2
4.35e-05	7.11e-07	-6.15152	5.87769	-2.12	2.12	GOLT1A	golgi transport 1A
4.62e-05	7.68e-07	-6.12472	5.80241	-0.998	0.998	LOC100507537	uncharacterized LOC100507537
4.64e-05	7.74e-07	-6.12243	5.79598	-1.06	1.06	XLOC_003327
4.65e-05	7.75e-07	-6.12168	5.79386	-1.25	1.25	XLOC_009723
1.16e-05	1.37e-07	-6.72813	7.48589	-2.58	2.58	GOT1	glutamic-oxaloacetic transaminase 1, soluble (aspartate aminotransferase 1)
4.66e-05	7.79e-07	-6.12003	5.78923	-1.14	1.14	MOB1B	MOB kinase activator 1B
0.000129	2.72e-06	-5.68795	4.57116	-2.42	2.42	GP2	glycoprotein 2 (zymogen granule membrane)
4.8e-05	8.06e-07	-6.10815	5.75586	-1.16	1.16	XLOC_002368
0.00728	0.00041	3.94557	-0.281122	2.79	2.79	GPC2	glypican 2
0.0175	0.00136	-3.51016	-1.42155	-2.42	2.42	GPC5	glypican 5
4.82e-05	8.12e-07	-6.10569	5.74895	-0.926	0.926	SAMD12	sterile alpha motif domain containing 12
4.83e-05	8.14e-07	-6.10493	5.74681	-1.25	1.25	GOLGA2P5	golgin A2 pseudogene 5
4.87e-05	8.22e-07	-6.10137	5.73678	-1.1	1.1	UGT3A1	UDP glycosyltransferase 3 family, polypeptide A1
2.63e-07	1.02e-09	-8.51528	12.2543	-3.14	3.14	GPD1	glycerol-3-phosphate dehydrogenase 1 (soluble)
0.00925	0.000569	-3.82788	-0.594256	-1.86	1.86	GPER	G protein-coupled estrogen receptor 1
0.000177	3.98e-06	-5.55638	4.19926	-1.63	1.63	GPHN	gephyrin
0.000439	1.2e-05	-5.17743	3.12829	-4.11	4.11	GPR110	G protein-coupled receptor 110
0.0312	0.00311	-3.19912	-2.20072	-2.18	2.18	GPR116	G protein-coupled receptor 116
5.22e-05	8.93e-07	-6.07272	5.65625	-1.19	1.19	TRIM8	tripartite motif containing 8
5.37e-05	9.19e-07	-6.06275	5.62818	-1.37	1.37	ALDH3A2	aldehyde dehydrogenase 3 family, member A2
5.37e-05	9.2e-07	-6.0624	5.6272	-1.45	1.45	FAHD1	fumarylacetoacetate hydrolase domain containing 1
0.000462	1.28e-05	5.15428	3.06297	2.61	2.61	GPR124	G protein-coupled receptor 124
0.0189	0.00153	3.46607	-1.53401	1.72	1.72	GPR137C	G protein-coupled receptor 137C
5.45e-05	9.38e-07	-6.05566	5.60823	-1.46	1.46	XLOC_l2_013149
0.0196	0.00162	-3.44588	-1.58529	-1.63	1.63	GPR155	G protein-coupled receptor 155
0.00125	4.37e-05	-4.73094	1.87328	-2.99	2.99	GPR160	G protein-coupled receptor 160
0.00896	0.000545	3.84349	-0.552909	1.83	1.83	GPR161	G protein-coupled receptor 161
0.000468	1.3e-05	-5.14839	3.04635	-3.52	3.52	GPR56	G protein-coupled receptor 56
5.57e-05	9.63e-07	-6.04638	5.58213	-0.582	0.582	XLOC_009344
0.00506	0.000257	4.11153	0.165608	4.92	4.92	GPR64	G protein-coupled receptor 64
0.0103	0.000654	-3.77753	-0.727186	-2.32	2.32	GPR98	G protein-coupled receptor 98
9.16e-05	1.8e-06	-5.83027	4.97307	-2.35	2.35	GPRC5B	G protein-coupled receptor, family C, group 5, member B
5.66e-05	9.87e-07	-6.03809	5.55881	-1.42	1.42	XLOC_006704
5.71e-05	9.97e-07	-6.03456	5.54886	-1.12	1.12	AFTPH	aftiphilin
0.00892	0.000541	-3.84578	-0.546829	-2.14	2.14	GPRC5C	G protein-coupled receptor, family C, group 5, member C
5.74e-05	1e-06	-6.03204	5.54178	-1.41	1.41	GOT2	glutamic-oxaloacetic transaminase 2, mitochondrial (aspartate aminotransferase 2)
1.71e-05	2.21e-07	-6.56012	7.01989	-1.81	1.81	GPT	glutamic-pyruvate transaminase (alanine aminotransferase)
1.06e-06	6.69e-09	-7.81334	10.4274	-5.52	5.52	GPX3	glutathione peroxidase 3 (plasma)
0.00562	0.000293	4.06542	0.040928	1.63	1.63	GPX7	glutathione peroxidase 7
5.89e-05	1.04e-06	-6.02127	5.51147	-1.01	1.01	LOC100507058	uncharacterized LOC100507058
0.000327	8.45e-06	5.29737	3.46703	1.81	1.81	GPX8	glutathione peroxidase 8 (putative)
0.000284	7.08e-06	-5.35857	3.63997	-3.12	3.12	GRAMD1C	GRAM domain containing 1C
0.00067	2.02e-05	-4.99782	2.62203	-4.94	4.94	GRB14	growth factor receptor-bound protein 14
0.00179	6.96e-05	-4.5698	1.42421	-1.9	1.9	GRB7	growth factor receptor-bound protein 7
0.00371	0.000174	-4.24851	0.538348	-1.61	1.61	GRHL1	grainyhead-like 1 (Drosophila)
0.00289	0.000128	-4.3571	0.836087	-1.61	1.61	GRHL2	grainyhead-like 2 (Drosophila)
6.11e-05	1.09e-06	-6.00494	5.46549	-1.14	1.14	MPPED2	metallophosphoesterase domain containing 2
1.05e-05	1.21e-07	-6.77255	7.6087	-2.18	2.18	GRID2IP	glutamate receptor, ionotropic, delta 2 (Grid2) interacting protein
6.21e-05	1.11e-06	-5.99752	5.44462	-1.04	1.04	FBXO9	F-box protein 9
0.00149	5.51e-05	-4.65077	1.64951	-1.6	1.6	GRM1	glutamate receptor, metabotropic 1
6.26e-05	1.12e-06	-5.99381	5.43417	-0.94	0.94	XLOC_005647
6.97e-09	3.71e-12	-10.7746	17.6701	-5.4	5.4	GSTA2	glutathione S-transferase alpha 2
1.61e-08	1.81e-11	-10.109	16.1498	-6.15	6.15	GSTA5	glutathione S-transferase alpha 5
6.31e-05	1.13e-06	-5.98964	5.42241	-0.904	0.904	NFS1	NFS1 nitrogen fixation 1 homolog (S. cerevisiae)
2.87e-09	9.06e-13	-11.3871	19.0147	-1.97	1.97	GSTA7P	glutathione S-transferase alpha 7, pseudogene
0.00703	0.000393	-3.96091	-0.240092	-1.76	1.76	GSTM1	glutathione S-transferase mu 1
0.000546	1.57e-05	-5.08428	2.86555	-2.84	2.84	GSTM3	glutathione S-transferase mu 3 (brain)
6.36e-05	1.15e-06	-5.98527	5.41012	-1.35	1.35	KLK3	kallikrein-related peptidase 3
6.36e-05	1.15e-06	-5.98493	5.40915	-1.04	1.04	DCAF12L2	DDB1 and CUL4 associated factor 12-like 2
6.48e-05	1.17e-06	5.97805	5.38977	1.34	1.34	AFAP1	actin filament associated protein 1
0.0389	0.0043	3.07444	-2.50298	2	2	GTSE1	G-2 and S-phase expressed 1
0.0454	0.00539	-2.98612	-2.71319	-1.8	1.8	GULP1	GULP, engulfment adaptor PTB domain containing 1
0.0028	0.000123	4.37151	0.875729	2.45	2.45	GXYLT2	glucoside xylosyltransferase 2
6.62e-05	1.2e-06	-5.96901	5.3643	-1.08	1.08	XLOC_003569
0.00125	4.37e-05	-4.73141	1.8746	-1.62	1.62	GYLTL1B	glycosyltransferase-like 1B
6.67e-05	1.22e-06	-5.96563	5.35478	-1	1	SLITRK6	SLIT and NTRK-like family, member 6
0.00276	0.00012	-4.38011	0.899421	-1.62	1.62	GYPA	glycophorin A (MNS blood group)
6.79e-05	1.24e-06	-5.95836	5.33431	-1.21	1.21	XLOC_003865
6.82e-05	1.25e-06	-5.95646	5.32896	-1.26	1.26	FAM83F	family with sequence similarity 83, member F
7.08e-05	1.3e-06	-5.94296	5.29091	-1.09	1.09	LOC100507959
0.00127	4.48e-05	4.72257	1.8499	2.51	2.51	H2BFM	H2B histone family, member M
0.0152	0.00112	-3.58175	-1.23765	-2.06	2.06	HAAO	3-hydroxyanthranilate 3,4-dioxygenase
2.07e-05	2.83e-07	-6.47245	6.77581	-1.63	1.63	HAGH	hydroxyacylglutathione hydrolase
1.54e-08	1.55e-11	-10.1742	16.3015	-5.6	5.6	HAO2	hydroxyacid oxidase 2 (long chain)
7.39e-05	1.37e-06	-5.92548	5.24164	-0.985	0.985	KRTAP5-5	keratin associated protein 5-5
0.00962	0.0006	3.80902	-0.644107	2.38	2.38	HAPLN3	hyaluronan and proteoglycan link protein 3
0.0284	0.00272	3.25002	-2.07559	2.8	2.8	HAS2	hyaluronan synthase 2
0.0137	0.000977	3.63157	-1.10877	1.63	1.63	HAUS1	HAUS augmin-like complex, subunit 1
7.49e-05	1.39e-06	-5.91932	5.22427	-0.951	0.951	PPP1R3E	protein phosphatase 1, regulatory subunit 3E
0.000394	1.06e-05	-5.22098	3.25124	-3.02	3.02	HDGF	hepatoma-derived growth factor
0.000811	2.57e-05	-4.91448	2.38767	-2.19	2.19	HEATR8	HEAT repeat containing 8
7.6e-05	1.42e-06	-5.91296	5.20633	-1.05	1.05	OR2T10	olfactory receptor, family 2, subfamily T, member 10
9.54e-06	1.07e-07	-6.81489	7.72556	-3.44	3.44	HEPACAM2	HEPACAM family member 2
7.74e-05	1.44e-06	-5.90602	5.18677	-0.709	0.709	KRTAP5-3	keratin associated protein 5-3
6.46e-07	3.63e-09	-8.03906	11.0219	-5.76	5.76	HGD	homogentisate 1,2-dioxygenase
0.0202	0.00168	3.43217	-1.62003	1.73	1.73	HHIPL1	HHIP-like 1
7.95e-05	1.49e-06	-5.89516	5.15615	-1.04	1.04	SIRT5	sirtuin 5
0.000165	3.64e-06	-5.58746	4.28713	-1.98	1.98	HIBADH	3-hydroxyisobutyrate dehydrogenase
0.0385	0.00423	3.08067	-2.48802	1.67	1.67	HIC1	hypermethylated in cancer 1
0.00102	3.39e-05	-4.81933	2.12068	-1.56	1.56	HINT2	histidine triad nucleotide binding protein 2
0.0339	0.00351	-3.15319	-2.31278	-1.97	1.97	HIP1R	huntingtin interacting protein 1 related
0.0188	0.00152	3.46946	-1.52537	2.74	2.74	HIST1H1B	histone cluster 1, H1b
0.0392	0.00434	3.07069	-2.51198	2.04	2.04	HIST1H1D	histone cluster 1, H1d
8.45e-05	1.6e-06	-5.87105	5.08814	-0.852	0.852	XLOC_014096
0.0187	0.00151	3.47013	-1.52368	2.48	2.48	HIST1H2AG	histone cluster 1, H2ag
8.47e-05	1.61e-06	-5.8692	5.08292	-1.34	1.34	SPRYD4	SPRY domain containing 4
0.0199	0.00165	3.43865	-1.60361	2.57	2.57	HIST1H2AI	histone cluster 1, H2ai
0.0332	0.00341	3.1644	-2.28552	2.15	2.15	HIST1H2AM	histone cluster 1, H2am
0.0113	0.000757	3.72456	-0.866323	2.73	2.73	HIST1H3B	histone cluster 1, H3b
8.52e-05	1.62e-06	-5.86572	5.07311	-1.46	1.46	ACOX1	acyl-CoA oxidase 1, palmitoyl
0.0328	0.00335	3.17094	-2.26957	2.06	2.06	HIST1H3D	histone cluster 1, H3d
8.56e-05	1.63e-06	-5.86352	5.06691	-0.975	0.975	XLOC_008380
0.0295	0.00286	3.2308	-2.12297	2.19	2.19	HIST1H3F	histone cluster 1, H3f
0.0277	0.00263	3.26371	-2.04177	2.17	2.17	HIST1H3H	histone cluster 1, H3h
0.0235	0.00208	3.35081	-1.82496	1.72	1.72	HIST1H3J	histone cluster 1, H3j
0.0457	0.00545	2.98163	-2.72378	1.77	1.77	HIST1H4F	histone cluster 1, H4f
0.0137	0.000974	3.63266	-1.10595	3.48	3.48	HIST2H3A	histone cluster 2, H3a
8.76e-05	1.69e-06	-5.85261	5.03611	-1.35	1.35	NIPAL3	NIPA-like domain containing 3
8.76e-05	1.69e-06	-5.85248	5.03576	-1.3	1.3	LOC643037	uncharacterized LOC643037
8.78e-05	1.69e-06	-5.8515	5.03299	-1.46	1.46	SNTA1	syntrophin, alpha 1 (dystrophin-associated protein A1, 59kDa, acidic component)
0.00617	0.000331	4.02176	-0.07675	2.93	2.93	HJURP	Holliday junction recognition protein
0.049	0.00608	2.93896	-2.82403	2.23	2.23	HK2	hexokinase 2
1.66e-06	1.19e-08	-7.60256	9.86655	-2.87	2.87	HLA-A	major histocompatibility complex, class I, A
8.89e-05	1.72e-06	-5.84572	5.01668	-0.785	0.785	RSAD1	radical S-adenosyl methionine domain containing 1
8.94e-05	1.73e-06	5.84353	5.01051	0.572	0.572	XLOC_001826
8.94e-05	1.74e-06	-5.84279	5.00841	-0.774	0.774	C2orf71	chromosome 2 open reading frame 71
0.0289	0.00279	-3.24112	-2.09755	-2.31	2.31	HLF	hepatic leukemia factor
0.0234	0.00207	3.35432	-1.81616	2.61	2.61	HMCN1	hemicentin 1
9.04e-05	1.76e-06	-5.83724	4.99275	-0.777	0.777	XLOC_004740
3.62e-07	1.61e-09	-8.34414	11.8149	-1.74	1.74	HMGCL	3-hydroxymethyl-3-methylglutaryl-CoA lyase
9.09e-05	1.78e-06	-5.83455	4.98515	-1.09	1.09	AHCYL1	adenosylhomocysteinase-like 1
9.13e-05	1.79e-06	-5.83271	4.97996	-0.758	0.758	XLOC_010001
9.01e-06	9.9e-08	-6.8425	7.80169	-4.43	4.43	HMGCS2	3-hydroxy-3-methylglutaryl-CoA synthase 2 (mitochondrial)
9.13e-05	1.79e-06	-5.8318	4.97741	-1.19	1.19	MCCC2	methylcrotonoyl-CoA carboxylase 2 (beta)
2.58e-06	2.03e-08	-7.40905	9.34689	-4.97	4.97	HNF1A	HNF1 homeobox A
9.16e-05	1.8e-06	-5.83016	4.97277	-1.17	1.17	SDHC	succinate dehydrogenase complex, subunit C, integral membrane protein, 15kDa
4.67e-06	4.39e-08	-7.13194	8.59533	-3.07	3.07	HNF1A-AS1	HNF1A antisense RNA 1 (non-protein coding)
9.25e-05	1.82e-06	-5.82598	4.96096	-0.722	0.722	FLJ39534	uncharacterized FLJ39534
9.33e-05	1.84e-06	-5.8227	4.95171	-1.21	1.21	CTAGE11P	CTAGE family, member 11, pseudogene
0.000973	3.21e-05	-4.83726	2.17093	-1.84	1.84	HNF1B	HNF1 homeobox B
2.1e-07	7.64e-10	-8.62554	12.5353	-3.54	3.54	HOGA1	4-hydroxy-2-oxoglutarate aldolase 1
0.0477	0.00583	2.95567	-2.78486	2.49	2.49	HOTAIR
0.00216	8.79e-05	-4.4884	1.19843	-2.1	2.1	HOXD8	homeobox D8
1.32e-08	1.04e-11	-10.341	16.6867	-4.55	4.55	HPD	4-hydroxyphenylpyruvate dioxygenase
5.84e-05	1.02e-06	-6.02515	5.5224	-4.26	4.26	HPN	hepsin
9.33e-07	5.66e-09	-7.87464	10.5895	-5.51	5.51	HRG	histidine-rich glycoprotein
9.28e-08	2.4e-10	-9.07265	13.6574	-3.35	3.35	HRSP12	heat-responsive protein 12
9.87e-05	1.97e-06	5.79958	4.88646	0.973	0.973	PTPN12	protein tyrosine phosphatase, non-receptor type 12
9.9e-05	1.98e-06	-5.79806	4.88217	-1.14	1.14	XLOC_l2_014209
0.0102	0.000646	-3.78237	-0.714425	-2.9	2.9	HS6ST2	heparan sulfate 6-O-sulfotransferase 2
0.000101	2.02e-06	-5.79029	4.86022	-1.33	1.33	C6orf136	chromosome 6 open reading frame 136
0.000101	2.03e-06	-5.78908	4.85682	-1.17	1.17	RBP2	retinol binding protein 2, cellular
4.66e-05	7.79e-07	-6.11984	5.7887	-5.78	5.78	HSD11B2	hydroxysteroid (11-beta) dehydrogenase 2
0.000234	5.63e-06	-5.43749	3.86309	-1.78	1.78	HSD17B8	hydroxysteroid (17-beta) dehydrogenase 8
0.0167	0.00128	-3.53378	-1.36104	-2.36	2.36	HSPA12A	heat shock 70kDa protein 12A
0.00189	7.46e-05	-4.54564	1.35709	-2.74	2.74	HSPA2	heat shock 70kDa protein 2
0.0183	0.00146	3.48258	-1.49195	2.31	2.31	HTR2B	5-hydroxytryptamine (serotonin) receptor 2B
0.000103	2.09e-06	5.77892	4.82812	1.32	1.32	SCLT1	sodium channel and clathrin linker 1
9.48e-06	1.06e-07	-6.81834	7.73509	-3.13	3.13	HYAL1	hyaluronoglucosaminidase 1
0.000104	2.1e-06	-5.77752	4.82418	-0.688	0.688	C9orf84	chromosome 9 open reading frame 84
0.00712	0.000398	-3.95581	-0.253729	-2.04	2.04	ICA1	islet cell autoantigen 1, 69kDa
0.000108	2.18e-06	-5.76394	4.78581	-1.26	1.26	RTN4RL1	reticulon 4 receptor-like 1
0.000108	2.19e-06	-5.76247	4.78168	-1.5	1.5	C6orf108	chromosome 6 open reading frame 108
0.0125	0.000858	-3.67924	-0.9848	-1.81	1.81	IDH2	isocitrate dehydrogenase 2 (NADP+), mitochondrial
0.0342	0.00357	3.14645	-2.32917	1.83	1.83	IFI16	interferon, gamma-inducible protein 16
0.00701	0.000391	3.9623	-0.236356	2.06	2.06	IGDCC4	immunoglobulin superfamily, DCC subclass, member 4
0.0194	0.00159	3.45142	-1.57124	3.62	3.62	IGF2	insulin-like growth factor 2 (somatomedin A)
0.0136	0.00097	3.63415	-1.10208	4.12	4.12	IGF2-AS	insulin-like growth factor 2 antisense (non-protein coding)
0.000112	2.29e-06	-5.7472	4.73853	-1.19	1.19	MTCH2	mitochondrial carrier 2
3.41e-05	5.25e-07	-6.25713	6.17397	-1.79	1.79	IGFALS	insulin-like growth factor binding protein, acid labile subunit
5.39e-05	9.26e-07	-6.06021	5.62105	-1.8	1.8	IGLL1	immunoglobulin lambda-like polypeptide 1
0.000113	2.33e-06	-5.74177	4.72321	-1.18	1.18	HADHB	hydroxyacyl-CoA dehydrogenase/3-ketoacyl-CoA thiolase/enoyl-CoA hydratase (trifunctional protein), beta subunit
0.000133	2.8e-06	-5.67726	4.54095	-2	2	IGSF3	immunoglobulin superfamily, member 3
0.000114	2.33e-06	-5.741	4.72104	-0.495	0.495	LOC100287651	lipoxygenase homology domain-containing protein 1-like
2.79e-06	2.26e-08	-7.37037	9.24251	-3.38	3.38	IHH	Indian hedgehog
0.000117	2.42e-06	-5.72849	4.68568	-1	1	CHRM3	cholinergic receptor, muscarinic 3
0.000118	2.44e-06	-5.72523	4.67647	-0.743	0.743	XLOC_013551
0.000118	2.44e-06	-5.72466	4.67486	-0.899	0.899	XLOC_000246
0.000123	2.55e-06	-5.7105	4.63488	-1.49	1.49	DECR1	2,4-dienoyl CoA reductase 1, mitochondrial
9.23e-05	1.82e-06	-5.82724	4.96454	-2.43	2.43	IL13RA2	interleukin 13 receptor, alpha 2
0.000126	2.6e-06	-5.70262	4.61261	-1.48	1.48	COX8A	cytochrome c oxidase subunit VIIIA (ubiquitous)
0.000126	2.63e-06	-5.69942	4.60357	-1.12	1.12	STIM2	stromal interaction molecule 2
0.000363	9.56e-06	-5.25522	3.34793	-1.53	1.53	IL15RA	interleukin 15 receptor, alpha
1.16e-05	1.34e-07	-6.73435	7.50311	-1.77	1.77	IL17RB	interleukin 17 receptor B
0.000128	2.68e-06	5.69261	4.58432	1.44	1.44	C1orf96	chromosome 1 open reading frame 96
0.000128	2.68e-06	-5.6923	4.58345	-1.19	1.19	LINC00113	long intergenic non-protein coding RNA 113
0.000128	2.68e-06	-5.69226	4.58333	-0.524	0.524	LOC727944	uncharacterized LOC727944
0.000129	2.7e-06	-5.69088	4.57943	-0.913	0.913	STX18	syntaxin 18
0.0392	0.00435	3.07045	-2.51254	1.8	1.8	IL2RB	interleukin 2 receptor, beta
5.19e-05	8.86e-07	-6.07516	5.66311	-3.74	3.74	IMPA2	inositol(myo)-1(or 4)-monophosphatase 2
0.000129	2.72e-06	-5.68789	4.57098	-1.26	1.26	C8orf46	chromosome 8 open reading frame 46
7.42e-06	7.64e-08	-6.9342	8.05404	-2.25	2.25	INPP5J	inositol polyphosphate-5-phosphatase J
0.000131	2.77e-06	-5.68169	4.55348	-1.29	1.29	XLOC_005924
0.0115	0.000768	3.71925	-0.880249	2.05	2.05	IQGAP3	IQ motif containing GTPase activating protein 3
0.000783	2.44e-05	-4.9319	2.43662	-1.51	1.51	IQSEC2	IQ motif and Sec7 domain 2
0.000133	2.82e-06	-5.67578	4.53676	-1.38	1.38	ALPL	alkaline phosphatase, liver/bone/kidney
0.000133	2.82e-06	-5.67497	4.53447	-1.39	1.39	CDH9	cadherin 9, type 2 (T1-cadherin)
0.000799	2.51e-05	-4.92215	2.40921	-1.96	1.96	IRF6	interferon regulatory factor 6
4.8e-05	8.07e-07	-6.10764	5.75441	-5.09	5.09	IRX1	iroquois homeobox 1
0.000134	2.85e-06	-5.67129	4.52409	-1.31	1.31	MTTP	microsomal triglyceride transfer protein
0.0194	0.0016	-3.45013	-1.57449	-4.94	4.94	IRX2	iroquois homeobox 2
0.0406	0.00457	-3.05063	-2.55997	-2.01	2.01	IRX5	iroquois homeobox 5
0.000138	2.94e-06	-5.66042	4.49336	-0.948	0.948	LOC643441	uncharacterized LOC643441
0.00591	0.000312	4.04256	-0.020734	2.8	2.8	ISLR	immunoglobulin superfamily containing leucine-rich repeat
2.19e-05	3.04e-07	-6.44715	6.70526	-1.55	1.55	ISOC2	isochorismatase domain containing 2
0.00495	0.00025	-4.12077	0.190635	-1.64	1.64	ITGA6	integrin, alpha 6
0.0454	0.0054	-2.98547	-2.71471	-2.48	2.48	ITGB3	integrin, beta 3 (platelet glycoprotein IIIa, antigen CD61)
0.00255	0.000108	-4.41553	0.99705	-2.12	2.12	ITGB6	integrin, beta 6
0.000141	3.03e-06	-5.6508	4.46618	-1.4	1.4	SLC15A2	solute carrier family 15 (H+/peptide transporter), member 2
0.00268	0.000116	-4.3917	0.931352	-2.13	2.13	ITGB8	integrin, beta 8
0.000141	3.03e-06	-5.65056	4.46549	-0.961	0.961	LOC100505645	uncharacterized LOC100505645
0.000146	3.15e-06	-5.63726	4.4279	-1.33	1.33	FAM190A	family with sequence similarity 190, member A
0.000148	3.19e-06	5.63247	4.41437	0.652	0.652	SV2A	synaptic vesicle glycoprotein 2A
0.000148	3.19e-06	-5.63232	4.41395	-0.597	0.597	XLOC_l2_006125
0.0348	0.00364	-3.1385	-2.34845	-1.93	1.93	ITIH4	inter-alpha-trypsin inhibitor heavy chain family, member 4
0.000151	3.27e-06	-5.62375	4.3897	-1.3	1.3	TTR	transthyretin
0.0287	0.00275	-3.24554	-2.08665	-3.48	3.48	ITLN1	intelectin 1 (galactofuranose binding)
0.000152	3.31e-06	-5.61967	4.37817	-1.08	1.08	XLOC_003239
1.25e-07	3.77e-10	-8.89732	13.2207	-1.69	1.69	IVD	isovaleryl-CoA dehydrogenase
0.000153	3.34e-06	-5.61739	4.37174	-1.23	1.23	NICN1	nicolin 1
0.00016	3.49e-06	-5.6015	4.32682	-0.996	0.996	WNT3A	wingless-type MMTV integration site family, member 3A
0.00016	3.51e-06	-5.60025	4.32327	-1.27	1.27	PRRG2	proline rich Gla (G-carboxyglutamic acid) 2
0.00583	0.000308	-4.04768	-0.006953	-1.79	1.79	JUP	junction plakoglobin
0.0474	0.00575	2.96062	-2.77325	1.74	1.74	KAL1	Kallmann syndrome 1 sequence
0.0419	0.00481	3.03104	-2.6067	1.71	1.71	KCNA6	potassium voltage-gated channel, shaker-related subfamily, member 6
0.000163	3.59e-06	-5.59193	4.29976	-0.861	0.861	NDUFB5	NADH dehydrogenase (ubiquinone) 1 beta subcomplex, 5, 16kDa
0.0297	0.00289	3.2268	-2.13279	2.79	2.79	KCNG1	potassium voltage-gated channel, subfamily G, member 1
3.51e-08	5.74e-11	-9.63955	15.0397	-2.48	2.48	KCNH6	potassium voltage-gated channel, subfamily H (eag-related), member 6
0.000329	8.54e-06	-5.29393	3.45729	-2.02	2.02	KCNIP4	Kv channel interacting protein 4
0.00017	3.77e-06	5.57512	4.25225	1.03	1.03	DONSON	downstream neighbor of SON
0.000171	3.79e-06	-5.57316	4.24669	-1.48	1.48	USP2	ubiquitin specific peptidase 2
6.99e-08	1.64e-10	-9.22217	14.0264	-5.43	5.43	KCNJ1	potassium inwardly-rectifying channel, subfamily J, member 1
0.000172	3.83e-06	-5.5698	4.2372	-1.27	1.27	ASB13	ankyrin repeat and SOCS box containing 13
0.000176	3.92e-06	-5.5622	4.21571	-1.06	1.06	PDE1C	phosphodiesterase 1C, calmodulin-dependent 70kDa
4.52e-07	2.2e-09	-8.22588	11.509	-4.38	4.38	KCNJ10	potassium inwardly-rectifying channel, subfamily J, member 10
1.04e-06	6.51e-09	-7.82314	10.4534	-2.72	2.72	KCNJ13	potassium inwardly-rectifying channel, subfamily J, member 13
0.000176	3.94e-06	5.56016	4.20994	0.973	0.973	UBAP2L	ubiquitin associated protein 2-like
0.000176	3.95e-06	-5.55945	4.20793	-1.44	1.44	HSDL2	hydroxysteroid dehydrogenase like 2
0.00353	0.000165	-4.26904	0.594498	-3.45	3.45	KCNJ15	potassium inwardly-rectifying channel, subfamily J, member 15
0.000127	2.65e-06	-5.69616	4.59436	-6.47	6.47	KCNJ16	potassium inwardly-rectifying channel, subfamily J, member 16
0.000176	3.96e-06	-5.55803	4.20392	-0.879	0.879	XLOC_l2_009668
1.13e-07	3.31e-10	-8.94781	13.3469	-3.34	3.34	KCNJ3	potassium inwardly-rectifying channel, subfamily J, member 3
0.0416	0.00474	3.03632	-2.59411	1.7	1.7	KCNJ8	potassium inwardly-rectifying channel, subfamily J, member 8
0.0234	0.00207	3.35347	-1.81829	2.55	2.55	KCNK2	potassium channel, subfamily K, member 2
0.0126	0.000874	-3.67232	-1.00283	-2.6	2.6	KCNK5	potassium channel, subfamily K, member 5
0.000178	4.02e-06	-5.55338	4.19076	-1.09	1.09	AIG1	androgen-induced 1
0.000218	5.13e-06	-5.46896	3.95206	-2.91	2.91	KCNQ1	potassium voltage-gated channel, KQT-like subfamily, member 1
0.00157	5.91e-05	4.62644	1.58173	1.76	1.76	KDELC1	KDEL (Lys-Asp-Glu-Leu) containing 1
1.75e-08	2.11e-11	-10.047	16.0049	-3.41	3.41	KHK	ketohexokinase (fructokinase)
0.0356	0.00379	-3.12358	-2.38459	-1.68	1.68	KIAA0040	KIAA0040
0.000185	4.22e-06	-5.53648	4.14299	-0.659	0.659	XLOC_006049
0.000185	4.23e-06	-5.53588	4.1413	-1.1	1.1	CDC42BPG	CDC42 binding protein kinase gamma (DMPK-like)
0.0226	0.00198	3.37105	-1.7742	2.75	2.75	KIAA0101	KIAA0101
0.0261	0.00241	3.29591	-1.96194	1.62	1.62	KIAA0226L	KIAA0226-like
0.0147	0.00107	-3.59816	-1.19529	-1.71	1.71	KIAA1522	KIAA1522
0.000191	4.39e-06	-5.52298	4.10481	-1.38	1.38	FMN2	formin 2
0.000192	4.41e-06	-5.52157	4.10083	-1.1	1.1	AFMID	arylformamidase
0.000192	4.41e-06	-5.52157	4.10081	-1.27	1.27	AP2A2	adaptor-related protein complex 2, alpha 2 subunit
0.000193	4.43e-06	-5.51957	4.09516	-1.05	1.05	WDSUB1	WD repeat, sterile alpha motif and U-box domain containing 1
3.62e-05	5.63e-07	-6.23264	6.10534	-3.89	3.89	KIF12	kinesin family member 12
0.000193	4.45e-06	-5.51795	4.09058	-1.01	1.01	MTFR1	mitochondrial fission regulator 1
0.000194	4.47e-06	-5.51624	4.08575	-1.42	1.42	LOC100507367	uncharacterized LOC100507367
0.000194	4.48e-06	-5.51591	4.08483	-0.857	0.857	XLOC_004524
6.67e-05	1.21e-06	-5.9662	5.35638	-2.44	2.44	KIF13B	kinesin family member 13B
0.0176	0.00138	3.50427	-1.43661	2.25	2.25	KIF14	kinesin family member 14
0.0244	0.00219	3.33162	-1.87296	2.37	2.37	KIF15	kinesin family member 15
0.000197	4.56e-06	-5.50963	4.06708	-0.91	0.91	XYLB	xylulokinase homolog (H. influenzae)
7.94e-05	1.49e-06	-5.89586	5.15812	-2.14	2.14	KIF16B	kinesin family member 16B
0.000199	4.61e-06	-5.50622	4.05743	-0.822	0.822	LOC93444	uncharacterized LOC93444
0.000199	4.62e-06	-5.5056	4.05568	-1.19	1.19	PCYOX1	prenylcysteine oxidase 1
0.0297	0.0029	3.22594	-2.1349	1.64	1.64	KIF18A	kinesin family member 18A
0.000201	4.66e-06	-5.5021	4.04578	-1.45	1.45	SLC37A4	solute carrier family 37 (glucose-6-phosphate transporter), member 4
0.0293	0.00284	3.23402	-2.11503	3.61	3.61	KIF1A	kinesin family member 1A
0.0329	0.00336	3.16972	-2.27257	1.97	1.97	KIF20A	kinesin family member 20A
0.000204	4.76e-06	-5.49483	4.02521	-0.63	0.63	XLOC_005713
0.000205	4.78e-06	-5.49369	4.02199	-1.35	1.35	XLOC_003474
0.0139	0.000993	3.62557	-1.12433	2.56	2.56	KIF26B	kinesin family member 26B
0.0264	0.00246	3.28911	-1.97883	2.5	2.5	KIF2C	kinesin family member 2C
0.00856	0.000511	3.86653	-0.491782	1.64	1.64	KIF3C	kinesin family member 3C
0.0277	0.00263	3.26331	-2.04275	2.11	2.11	KIF4A	kinesin family member 4A
0.000207	4.86e-06	-5.48798	4.00584	-0.926	0.926	HMX2	H6 family homeobox 2
0.000208	4.88e-06	5.48654	4.00178	0.894	0.894	DENND5A	DENN/MADD domain containing 5A
0.000208	4.89e-06	-5.48578	3.99962	-1.3	1.3	TMEM72	transmembrane protein 72
0.000211	4.96e-06	-5.48078	3.98549	-1.19	1.19	LOC100507613
0.0419	0.00481	3.03104	-2.6067	1.88	1.88	KIFC1	kinesin family member C1
0.0388	0.00429	-3.07522	-2.5011	-1.91	1.91	KITLG	KIT ligand
3.15e-06	2.65e-08	-7.31202	9.08471	-5.01	5.01	KL	klotho
0.000221	5.23e-06	-5.46236	3.93341	-0.69	0.69	COX11	COX11 cytochrome c oxidase assembly homolog (yeast)
0.000221	5.24e-06	5.46183	3.93191	0.563	0.563	XLOC_009567
0.0291	0.00282	3.23682	-2.10815	2.03	2.03	KLHDC8A	kelch domain containing 8A
0.000387	1.03e-05	-5.22858	3.27268	-2.06	2.06	KLHL3	kelch-like 3 (Drosophila)
4.02e-06	3.58e-08	-7.20482	8.7938	-5.95	5.95	KLK1	kallikrein 1
0.000224	5.33e-06	-5.45623	3.91608	-0.787	0.787	MYO3B	myosin IIIB
1.32e-05	1.62e-07	-6.66894	7.32198	-1.59	1.59	KLKB1	kallikrein B, plasma (Fletcher factor) 1
0.000225	5.37e-06	-5.45343	3.90815	-1.33	1.33	TMBIM6	transmembrane BAX inhibitor motif containing 6
0.000205	4.78e-06	-5.49336	4.02105	-2.31	2.31	KMO	kynurenine 3-monooxygenase (kynurenine 3-hydroxylase)
1.02e-07	2.78e-10	-9.0148	13.5138	-9.01	9.01	KNG1	kininogen 1
0.000227	5.44e-06	-5.44912	3.89597	-1.13	1.13	XLOC_l2_005517
0.000232	5.56e-06	-5.44138	3.8741	-0.72	0.72	GUSBP10	glucuronidase, beta pseudogene 10
0.000285	7.12e-06	-5.35664	3.63453	-2.2	2.2	KRT7	keratin 7
0.000233	5.59e-06	-5.43984	3.86974	-1.25	1.25	DNASE1L2	deoxyribonuclease I-like 2
4.67e-06	4.35e-08	-7.13448	8.60227	-2.63	2.63	KRTAP19-8	keratin associated protein 19-8
0.000237	5.69e-06	-5.43343	3.8516	-1	1	FKBP2	FK506 binding protein 2, 13kDa
0.000238	5.74e-06	-5.43081	3.84421	-0.993	0.993	XLOC_005020
7.36e-05	1.36e-06	-5.92704	5.24603	-4.1	4.1	KRTAP3-3	keratin associated protein 3-3
0.000239	5.79e-06	5.42776	3.83557	1.07	1.07	OSTCP1	oligosaccharyltransferase complex subunit pseudogene 1
0.000241	5.84e-06	-5.42476	3.82709	-0.838	0.838	XLOC_009021
0.000242	5.87e-06	-5.42293	3.82193	-1.21	1.21	XLOC_011015
0.000244	5.92e-06	5.41992	3.81342	0.823	0.823	KIAA1432	KIAA1432
0.000247	5.98e-06	-5.41666	3.80421	-1.43	1.43	XLOC_011726
9.28e-08	2.42e-10	-9.07025	13.6515	-2.42	2.42	KRTAP5-8	keratin associated protein 5-8
0.000128	2.67e-06	-5.69362	4.58716	-2.11	2.11	L1CAM	L1 cell adhesion molecule
0.00122	4.2e-05	-4.74443	1.911	-3.33	3.33	LAD1	ladinin 1
0.000254	6.18e-06	-5.405	3.77123	-1.46	1.46	LOC100131607	uncharacterized LOC100131607
0.000477	1.34e-05	5.13888	3.01951	2.81	2.81	LAMA4	laminin, alpha 4
0.00417	0.000201	-4.1986	0.402146	-1.98	1.98	LARP6	La ribonucleoprotein domain family, member 6
4.46e-06	4.12e-08	-7.15399	8.65543	-4.34	4.34	LDHD	lactate dehydrogenase D
0.00026	6.34e-06	-5.39619	3.74631	-1.2	1.2	MCCC1	methylcrotonoyl-CoA carboxylase 1 (alpha)
0.0184	0.00147	3.48081	-1.49647	1.71	1.71	LEF1	lymphoid enhancer-binding factor 1
0.000261	6.39e-06	-5.3934	3.73844	-1.33	1.33	CHP	calcium binding protein P22
0.000263	6.43e-06	5.39166	3.73352	1.14	1.14	PBRM1	polybromo 1
0.0206	0.00174	-3.41894	-1.65352	-2.42	2.42	LEPREL1	leprecan-like 1
0.000263	6.46e-06	-5.39002	3.72889	-1.22	1.22	XLOC_l2_012678
3.64e-05	5.67e-07	6.23049	6.0993	1.97	1.97	LEPREL2	leprecan-like 2
0.0369	0.00398	3.1048	-2.42994	2.2	2.2	LGALS1	lectin, galactoside-binding, soluble, 1
0.000102	2.04e-06	-5.78633	4.84905	-5.15	5.15	LGALS2	lectin, galactoside-binding, soluble, 2
0.00774	0.000446	-3.91567	-0.36098	-1.87	1.87	LGR4	leucine-rich repeat containing G protein-coupled receptor 4
0.000268	6.6e-06	-5.38255	3.70777	-0.814	0.814	ZER1	zer-1 homolog (C. elegans)
0.0115	0.000771	-3.71792	-0.883713	-2.14	2.14	LGSN	lengsin, lens protein with glutamine synthetase domain
0.000272	6.72e-06	-5.37619	3.68979	-1.09	1.09	HIBCH	3-hydroxyisobutyryl-CoA hydrolase
0.000273	6.75e-06	-5.37488	3.68609	-1.28	1.28	BPGM	2,3-bisphosphoglycerate mutase
0.000131	2.77e-06	5.68145	4.55279	3.22	3.22	LHFPL2	lipoma HMGIC fusion partner-like 2
0.03	0.00294	-3.22069	-2.14782	-3.81	3.81	LHX1	LIM homeobox 1
0.039	0.00432	-3.07254	-2.50754	-1.83	1.83	LIMCH1	LIM and calponin homology domains 1
0.0255	0.00233	-3.30887	-1.9297	-1.53	1.53	LIN7A	lin-7 homolog A (C. elegans)
0.0034	0.000157	4.28617	0.641397	2.41	2.41	LINC00340	long intergenic non-protein coding RNA 340
0.000283	7.04e-06	-5.36023	3.64466	-1.18	1.18	ACSM5	acyl-CoA synthetase medium-chain family member 5
8.8e-06	9.54e-08	-6.85532	7.83703	-2.8	2.8	LINC00472	long intergenic non-protein coding RNA 472
0.000284	7.08e-06	-5.3585	3.63979	-0.917	0.917	MUTED	muted homolog (mouse)
0.00165	6.31e-05	-4.60363	1.51825	-3.52	3.52	LINC00473	long intergenic non-protein coding RNA 473
0.00309	0.000139	4.32809	0.756355	1.97	1.97	LINGO1	leucine rich repeat and Ig domain containing 1
0.00374	0.000176	-4.24474	0.528034	-2.29	2.29	LIPC	lipase, hepatic
4.79e-06	4.51e-08	-7.122	8.56822	-3.04	3.04	LIPH	lipase, member H
6.77e-06	6.79e-08	-6.97624	8.16945	-3.12	3.12	LLGL2	lethal giant larvae homolog 2 (Drosophila)
0.000288	7.23e-06	5.35105	3.61872	0.944	0.944	KPNA3	karyopherin alpha 3 (importin alpha 4)
0.014	0.00101	3.62108	-1.13598	2.18	2.18	LMNB1	lamin B1
0.00269	0.000116	4.39142	0.930555	1.8	1.8	LMNB2	lamin B2
0.0172	0.00133	-3.51789	-1.40176	-1.98	1.98	LMO7	LIM domain 7
0.0113	0.000753	-3.72645	-0.861369	-1.86	1.86	LMTK3	lemur tyrosine kinase 3
1.04e-06	6.52e-09	-7.82244	10.4515	-2.7	2.7	LNX1	ligand of numb-protein X 1
6.29e-05	1.13e-06	-5.99148	5.42759	-2.21	2.21	LOC100128131	uncharacterized LOC100128131
0.0003	7.56e-06	-5.33561	3.57509	-0.467	0.467	LOC100507650	RING finger protein C14orf164-like
0.00203	8.12e-05	-4.51603	1.27498	-1.62	1.62	LOC100128511	uncharacterized LOC100128511
0.000301	7.6e-06	5.33391	3.57027	1.33	1.33	RCN1	reticulocalbin 1, EF-hand calcium binding domain
0.000301	7.62e-06	-5.33292	3.56749	-1.5	1.5	LYG1	lysozyme G-like 1
0.000272	6.73e-06	-5.37565	3.68826	-1.7	1.7	LOC100129596	uncharacterized LOC100129596
0.000303	7.67e-06	5.33071	3.56124	1.33	1.33	NOTCH2	notch 2
0.000305	7.74e-06	-5.32749	3.55213	-1.09	1.09	LOC100506165	uncharacterized LOC100506165
3.51e-09	1.32e-12	-11.223	18.6595	-1.68	1.68	LOC100129721	uncharacterized LOC100129721
0.0194	0.00159	-3.4517	-1.5705	-2.11	2.11	LOC100129846	uncharacterized LOC100129846
0.000307	7.8e-06	-5.3251	3.54539	-1.14	1.14	ADHFE1	alcohol dehydrogenase, iron containing, 1
0.000308	7.83e-06	-5.32363	3.54122	-1.46	1.46	CAPS	calcyphosine
0.000308	7.84e-06	5.32349	3.54083	1.45	1.45	RPL13AP3	ribosomal protein L13a pseudogene 3
0.00086	2.76e-05	-4.89016	2.31938	-2.73	2.73	LOC100130111	uncharacterized LOC100130111
0.000309	7.9e-06	-5.32081	3.53327	-0.517	0.517	XLOC_006072
0.00031	7.93e-06	-5.3194	3.52928	-1.21	1.21	OMA1	OMA1 homolog, zinc metallopeptidase (S. cerevisiae)
0.000312	7.98e-06	-5.31737	3.52354	-1.36	1.36	XLOC_009725
0.000315	8.07e-06	-5.31347	3.5125	-0.757	0.757	HPCAL4	hippocalcin like 4
1.6e-07	5.45e-10	-8.75509	12.8633	-5.35	5.35	LOC100130232	LP2209
0.000129	2.7e-06	-5.68963	4.57589	-2.35	2.35	LOC100130547	uncharacterized LOC100130547
0.000321	8.24e-06	-5.30623	3.49206	-1.22	1.22	CMBL	carboxymethylenebutenolidase homolog (Pseudomonas)
0.000324	8.35e-06	-5.3017	3.47924	-0.794	0.794	XLOC_006159
6.09e-07	3.32e-09	-8.07281	11.1103	-5.33	5.33	LOC100130691	uncharacterized LOC100130691
0.013	0.000913	-3.6564	-1.04427	-2.33	2.33	LOC100130899	uncharacterized LOC100130899
0.00011	2.23e-06	-5.75636	4.76443	-3.89	3.89	LOC100131094	uncharacterized LOC100131094
0.000327	8.46e-06	-5.29715	3.46638	-1.17	1.17	TMEM141	transmembrane protein 141
0.0445	0.00524	2.99752	-2.68623	1.52	1.52	LOC100131234	familial acute myelogenous leukemia related factor
9.23e-06	1.02e-07	-6.83233	7.77366	-2.17	2.17	LOC100131662	uncharacterized LOC100131662
0.0444	0.00523	-2.99838	-2.68421	-1.61	1.61	LOC100134317	uncharacterized LOC100134317
0.00646	0.000351	-4.00117	-0.132102	-1.64	1.64	LOC100288092	uncharacterized LOC100288092
0.0172	0.00133	3.51794	-1.40165	1.74	1.74	LOC100288637	OTU domain containing 7A pseudogene
0.000339	8.82e-06	-5.28277	3.42575	-1	1	SH3BGRL2	SH3 domain binding glutamic acid-rich protein like 2
0.000341	8.89e-06	-5.27997	3.41784	-0.923	0.923	LOC728730	uncharacterized LOC728730
0.000341	8.89e-06	-5.27991	3.41769	-0.685	0.685	TEPP	testis, prostate and placenta expressed
0.000232	5.57e-06	-5.44102	3.87307	-1.53	1.53	LOC100288748	uncharacterized LOC100288748
0.0477	0.00582	-2.95613	-2.7838	-1.99	1.99	LOC100302650	uncharacterized LOC100302650
0.00035	9.16e-06	-5.26982	3.38917	-1.3	1.3	CYB5D1	cytochrome b5 domain containing 1
0.000351	9.2e-06	-5.26827	3.38479	-1.29	1.29	CRAT	carnitine O-acetyltransferase
0.000138	2.94e-06	-5.66035	4.49316	-4.69	4.69	LOC100422737	uncharacterized LOC100422737
0.00395	0.000187	4.22328	0.469429	2.06	2.06	LOC100499489	uncharacterized LOC100499489
0.000353	9.28e-06	-5.26538	3.37663	-0.423	0.423	TOM1L2	target of myb1-like 2 (chicken)
0.0396	0.00442	3.06389	-2.52826	1.86	1.86	LOC100505481
0.00013	2.74e-06	-5.68488	4.56248	-2.62	2.62	LOC100505498	uncharacterized LOC100505498
0.0011	3.73e-05	-4.78564	2.02631	-2.5	2.5	LOC100505664	uncharacterized LOC100505664
0.000361	9.51e-06	-5.25703	3.35304	-0.986	0.986	MCF2L	MCF.2 cell line derived transforming sequence-like
6.62e-05	1.2e-06	-5.9691	5.36457	-3.09	3.09	LOC100505967	uncharacterized LOC100505967
0.0343	0.00358	-3.14491	-2.3329	-1.6	1.6	LOC100505976
0.0436	0.0051	3.00829	-2.66073	2.14	2.14	LOC100506027	uncharacterized LOC100506027
0.000367	9.71e-06	-5.24966	3.33223	-1.46	1.46	ANK3	ankyrin 3, node of Ranvier (ankyrin G)
0.00037	9.8e-06	-5.24664	3.3237	-0.7	0.7	SIRT3	sirtuin 3
0.0126	0.000875	-3.6719	-1.00392	-2.1	2.1	LOC100506119
0.000375	9.93e-06	-5.24204	3.31071	-1.16	1.16	NDUFC1	NADH dehydrogenase (ubiquinone) 1, subcomplex unknown, 1, 6kDa
0.000376	9.98e-06	-5.24024	3.30563	-1.33	1.33	XLOC_l2_014785
0.000379	1.01e-05	5.23704	3.2966	0.939	0.939	NBEAL1	neurobeachin-like 1
4.56e-07	2.24e-09	-8.21927	11.4919	-2.85	2.85	LOC100506219	uncharacterized LOC100506219
0.00038	1.01e-05	-5.23597	3.29358	-0.957	0.957	XLOC_003235
4.35e-05	7.12e-07	-6.15102	5.8763	-2.19	2.19	LOC100506257	uncharacterized LOC100506257
0.00126	4.43e-05	-4.7265	1.86088	-1.63	1.63	LOC100506295	uncharacterized LOC100506295
2.06e-05	2.82e-07	-6.47451	6.78154	-2.39	2.39	LOC100506380
0.00546	0.000283	-4.07789	0.074584	-3.47	3.47	LOC100506421	uncharacterized LOC100506421
0.00352	0.000164	-4.27056	0.59865	-3.45	3.45	LOC100506591	uncharacterized LOC100506591
1.14e-06	7.36e-09	-7.77825	10.3345	-2.78	2.78	LOC100506664	uncharacterized LOC100506664
0.000193	4.43e-06	-5.51949	4.09495	-2.06	2.06	LOC100506802	uncharacterized LOC100506802
0.0306	0.00302	3.21097	-2.17168	1.53	1.53	LOC100507053	uncharacterized LOC100507053
3.72e-10	5.13e-14	-12.7014	21.7296	-1.76	1.76	LOC100507203	uncharacterized LOC100507203
0.000398	1.07e-05	-5.21704	3.2401	-1.1	1.1	MTRNR2L6	MT-RNR2-like 6
0.0476	0.00579	2.958	-2.77941	2.06	2.06	LOC100507263	uncharacterized LOC100507263
0.000403	1.08e-05	-5.21238	3.22695	-1.01	1.01	POLDIP2	polymerase (DNA-directed), delta interacting protein 2
4.88e-08	9.34e-11	-9.44489	14.5702	-3.22	3.22	LOC100507465	uncharacterized LOC100507465
0.000403	1.08e-05	5.21164	3.22485	0.978	0.978	BZW1	basic leucine zipper and W2 domains 1
0.000581	1.7e-05	-5.0577	2.79065	-1.68	1.68	LOC100507495	uncharacterized LOC100507495
0.000405	1.09e-05	-5.21021	3.22082	-1.29	1.29	HHLA2	HERV-H LTR-associating 2
5.9e-08	1.31e-10	-9.30953	14.2405	-2.18	2.18	LOC100507596	uncharacterized LOC100507596
0.000408	1.1e-05	-5.20613	3.20931	-1.48	1.48	MOCS1	molybdenum cofactor synthesis 1
0.000409	1.1e-05	-5.20555	3.20768	-1.28	1.28	XLOC_005856
8.73e-06	9.39e-08	-6.86103	7.85275	-3.13	3.13	LOC100507651	uncharacterized LOC100507651
0.000412	1.12e-05	-5.20203	3.19774	-1.13	1.13	C8orf67	chromosome 8 open reading frame 67
0.000412	1.12e-05	-5.20196	3.19753	-0.747	0.747	PLSCR2	phospholipid scramblase 2
0.000412	1.12e-05	-5.20162	3.19658	-1.14	1.14	LOC100506748	uncharacterized LOC100506748
0.000412	1.12e-05	-5.20118	3.19533	-1.28	1.28	RECQL5	RecQ protein-like 5
0.000423	1.15e-05	-5.19193	3.16923	-1.22	1.22	CNTNAP3	contactin associated protein-like 3
9.33e-06	1.03e-07	-6.82699	7.75894	-1.6	1.6	LOC100652802	uncharacterized LOC100652802
0.000428	1.16e-05	-5.18733	3.15623	-1.44	1.44	TCTA	T-cell leukemia translocation altered gene
0.000429	1.17e-05	-5.18617	3.15297	-0.875	0.875	XLOC_l2_003072
1.06e-06	6.68e-09	-7.81381	10.4287	-2.26	2.26	LOC100652966	uncharacterized LOC100652966
5.75e-05	1.01e-06	-6.03124	5.53954	-2.54	2.54	LOC145757	uncharacterized LOC145757
0.000443	1.21e-05	-5.17367	3.11769	-0.982	0.982	DLST	dihydrolipoamide S-succinyltransferase (E2 component of 2-oxo-glutarate complex)
1.54e-07	5.08e-10	-8.78186	12.9308	-4.28	4.28	LOC145837	uncharacterized LOC145837
0.00353	0.000165	-4.26824	0.592312	-2.2	2.2	LOC149773	uncharacterized LOC149773
0.00117	3.99e-05	4.76258	1.96177	1.82	1.82	LOC282997	uncharacterized LOC282997
6.11e-05	1.09e-06	6.0046	5.46453	1.9	1.9	LOC283070	uncharacterized LOC283070
0.000286	7.15e-06	5.35517	3.63036	2.03	2.03	LOC283143	uncharacterized LOC283143
0.000451	1.24e-05	-5.1655	3.09462	-0.9	0.9	HNF4A	hepatocyte nuclear factor 4, alpha
0.000452	1.24e-05	-5.16464	3.09219	-1.09	1.09	ANKRD20A8P	ankyrin repeat domain 20 family, member A8, pseudogene
0.000453	1.25e-05	-5.16389	3.09008	-1.44	1.44	LOC100131366	uncharacterized LOC100131366
0.000459	1.26e-05	-5.15916	3.07673	-1.07	1.07	LOC730102	quinone oxidoreductase-like protein 2 pseudogene
0.000459	1.26e-05	-5.15884	3.07581	-1.49	1.49	XLOC_008151
0.000459	1.27e-05	-5.1579	3.07318	-0.931	0.931	SLC9A2	solute carrier family 9 (sodium/hydrogen exchanger), member 2
0.000587	1.72e-05	-5.05369	2.77934	-3.49	3.49	LOC283392	uncharacterized LOC283392
0.00046	1.27e-05	-5.15639	3.06891	-1.13	1.13	ATPIF1	ATPase inhibitory factor 1
1.8e-06	1.33e-08	-7.5621	9.75827	-4.62	4.62	LOC284578	uncharacterized LOC284578
4.06e-06	3.63e-08	-7.19991	8.78046	-2.05	2.05	LOC388387	uncharacterized LOC388387
0.0396	0.00442	3.06385	-2.52836	2.17	2.17	LOC388780	uncharacterized LOC388780
0.000464	1.29e-05	-5.15236	3.05755	-0.988	0.988	CCDC106	coiled-coil domain containing 106
2.75e-07	1.09e-09	-8.49046	12.1909	-6.34	6.34	LOC389332	uncharacterized LOC389332
0.000466	1.29e-05	-5.15086	3.05332	-1.36	1.36	SDHD	succinate dehydrogenase complex, subunit D, integral membrane protein
3.03e-05	4.5e-07	-6.31101	6.32486	-2.56	2.56	LOC389493	uncharacterized LOC389493
0.000467	1.3e-05	-5.14945	3.04933	-1.14	1.14	NDUFB9	NADH dehydrogenase (ubiquinone) 1 beta subcomplex, 9, 22kDa
0.000331	8.58e-06	-5.29235	3.45283	-1.63	1.63	LOC389602	uncharacterized LOC389602
0.00457	0.000227	4.15583	0.285768	1.71	1.71	LOC390660	FLJ00317 protein
0.000471	1.32e-05	-5.1452	3.03733	-0.571	0.571	SLC6A4	solute carrier family 6 (neurotransmitter transporter, serotonin), member 4
0.000473	1.32e-05	-5.14317	3.03162	-0.731	0.731	LOC440600	uncharacterized LOC440600
0.000473	1.32e-05	-5.14316	3.03158	-0.938	0.938	SERPINF2	serpin peptidase inhibitor, clade F (alpha-2 antiplasmin, pigment epithelium derived factor), member 2
0.000473	1.32e-05	-5.14286	3.03074	-1.49	1.49	HOOK2	hook homolog 2 (Drosophila)
0.000474	1.33e-05	-5.14219	3.02886	-0.827	0.827	NDUFB1	NADH dehydrogenase (ubiquinone) 1 beta subcomplex, 1, 7kDa
0.000474	1.33e-05	-5.14164	3.02731	-1.2	1.2	XLOC_003872
0.00249	0.000105	-4.42515	1.02358	-2.81	2.81	LOC440335	uncharacterized LOC440335
0.000478	1.34e-05	5.13807	3.01724	1.43	1.43	LEPRE1	leucine proline-enriched proteoglycan (leprecan) 1
0.000479	1.35e-05	-5.13729	3.01503	-0.972	0.972	LOC729041	fatty acid amide hydrolase pseudogene
1.83e-06	1.36e-08	-7.55409	9.73681	-3.41	3.41	LOC553137	uncharacterized LOC553137
1.6e-06	1.14e-08	-7.61802	9.90786	-2.07	2.07	LOC645261	PP565
0.000484	1.36e-05	5.13287	3.00256	1.34	1.34	EVL	Enah/Vasp-like
0.000493	1.39e-05	-5.12576	2.98252	-1.34	1.34	ANXA11	annexin A11
0.00046	1.27e-05	-5.15678	3.07001	-3.46	3.46	LOC645321	uncharacterized LOC645321
0.0454	0.00541	-2.98522	-2.71532	-2.37	2.37	LOC645722	uncharacterized LOC645722
0.000499	1.41e-05	-5.121	2.96907	-1.14	1.14	CTAGE4	CTAGE family, member 4
0.000508	1.44e-05	-5.11449	2.95071	-1.34	1.34	DDT	D-dopachrome tautomerase
0.00051	1.45e-05	-5.11288	2.94618	-1.15	1.15	ABO	ABO blood group (transferase A, alpha 1-3-N-acetylgalactosaminyltransferase; transferase B, alpha 1-3-galactosyltransferase)
0.000512	1.45e-05	-5.11133	2.9418	-1.4	1.4	KIAA0664	KIAA0664
0.00216	8.75e-05	-4.48988	1.20254	-3.47	3.47	LOC723809	uncharacterized LOC723809
0.000513	1.46e-05	5.10996	2.93793	0.903	0.903	FBXW7	F-box and WD repeat domain containing 7
0.000513	1.46e-05	-5.10971	2.93725	-1.24	1.24	QRFPR	pyroglutamylated RFamide peptide receptor
0.000515	1.46e-05	5.10845	2.93368	1.08	1.08	TOPBP1	topoisomerase (DNA) II binding protein 1
2.98e-07	1.2e-09	-8.4532	12.0954	-3.02	3.02	LOC728218	uncharacterized LOC728218
0.000522	1.49e-05	-5.10293	2.91813	-0.977	0.977	KIAA1804	mixed lineage kinase 4
5.25e-08	1.11e-10	-9.37628	14.4034	-2.81	2.81	LOC728290	uncharacterized LOC728290
0.000528	1.51e-05	-5.09858	2.90585	-0.72	0.72	XLOC_005110
0.00053	1.51e-05	5.09717	2.90188	0.515	0.515	LINC00029	long intergenic non-protein coding RNA 29
0.000531	1.52e-05	-5.09621	2.89918	-1.27	1.27	LOC220729	succinate dehydrogenase complex, subunit A, flavoprotein (Fp) pseudogene
0.00493	0.000249	4.12266	0.195757	2.77	2.77	LOC728392	uncharacterized LOC728392
0.000534	1.53e-05	-5.09364	2.89193	-0.779	0.779	LOC283177	uncharacterized LOC283177
0.0143	0.00104	3.6102	-1.16416	2.17	2.17	LOC728715	ovostatin homolog 2-like
0.000537	1.54e-05	-5.09096	2.88439	-0.72	0.72	LOC100130015	5-hydroxyisourate hydrolase pseudogene
0.000544	1.56e-05	-5.08589	2.87007	-1.3	1.3	SH3YL1	SH3 domain containing, Ysc84-like 1 (S. cerevisiae)
7.14e-05	1.31e-06	-5.93973	5.28181	-1.89	1.89	LOC729013	uncharacterized LOC729013
0.000546	1.57e-05	5.08409	2.86502	0.962	0.962	GIT2	G protein-coupled receptor kinase interacting ArfGAP 2
0.000552	1.59e-05	-5.08008	2.8537	-0.93	0.93	C6orf203	chromosome 6 open reading frame 203
0.000553	1.59e-05	-5.07956	2.85225	-1.11	1.11	MRPL41	mitochondrial ribosomal protein L41
0.0307	0.00304	-3.20771	-2.17967	-2.04	2.04	LOC84856	uncharacterized LOC84856
0.000554	1.6e-05	-5.0784	2.84897	-1.16	1.16	XLOC_003322
0.000555	1.6e-05	-5.07773	2.84708	-1.2	1.2	OSTalpha	organic solute transporter alpha
0.000555	1.6e-05	-5.07728	2.84582	-1.08	1.08	AK3	adenylate kinase 3
0.000555	1.6e-05	-5.07704	2.84515	-1.25	1.25	XLOC_000268
6.85e-06	6.94e-08	-6.96821	8.14743	-3.34	3.34	LOC91948	uncharacterized LOC91948
0.000557	1.61e-05	-5.07463	2.83835	-0.927	0.927	LOC254099	uncharacterized LOC254099
0.000277	6.85e-06	5.36967	3.67136	2.99	2.99	LOXL2	lysyl oxidase-like 2
0.00493	0.000249	4.12273	0.195956	1.91	1.91	LOXL3	lysyl oxidase-like 3
0.000577	1.68e-05	-5.0617	2.8019	-1.02	1.02	VPS13A	vacuolar protein sorting 13 homolog A (S. cerevisiae)
0.00058	1.69e-05	5.05931	2.79517	0.399	0.399	XLOC_005205
0.000581	1.69e-05	-5.0585	2.79289	-1.45	1.45	RHPN2	rhophilin, Rho GTPase binding protein 2
0.000581	1.69e-05	5.05808	2.7917	0.748	0.748	XLOC_l2_005039
0.000581	1.7e-05	-5.0577	2.79065	-1.35	1.35	FAM63A	family with sequence similarity 63, member A
4.92e-07	2.47e-09	-8.18243	11.3961	-2.4	2.4	LPAL2	lipoprotein, Lp(a)-like 2, pseudogene
0.0295	0.00287	3.22966	-2.12576	1.76	1.76	LPAR1	lysophosphatidic acid receptor 1
0.011	0.000722	-3.74168	-0.82144	-3.51	3.51	LPIN3	lipin 3
0.00405	0.000194	-4.21188	0.438332	-1.67	1.67	LPPR1	lipid phosphate phosphatase-related protein type 1
0.000591	1.73e-05	-5.05063	2.77073	-0.78	0.78	XLOC_012343
0.000592	1.74e-05	-5.04966	2.76799	-1.41	1.41	CISD1	CDGSH iron sulfur domain 1
0.000597	1.75e-05	-5.04699	2.76046	-0.68	0.68	VSIG10	V-set and immunoglobulin domain containing 10
0.000599	1.76e-05	-5.04546	2.75617	-0.965	0.965	RDH11	retinol dehydrogenase 11 (all-trans/9-cis/11-cis)
0.000601	1.77e-05	-5.04397	2.75196	-1.42	1.42	XLOC_002080
0.000601	1.77e-05	-5.04355	2.75077	-0.764	0.764	CNTNAP3B	contactin associated protein-like 3B
0.0372	0.00401	3.10117	-2.4387	1.94	1.94	LPPR3	lipid phosphate phosphatase-related protein type 3
0.000612	1.8e-05	-5.03692	2.73209	-1.31	1.31	FLJ35390	uncharacterized LOC255031
0.000615	1.81e-05	-5.03534	2.72766	-0.731	0.731	ZCCHC16	zinc finger, CCHC domain containing 16
0.000616	1.82e-05	-5.03396	2.72377	-1.24	1.24	C14orf41	chromosome 14 open reading frame 41
0.000616	1.82e-05	-5.03346	2.72235	-0.546	0.546	CTSL1P2	cathepsin L1 pseudogene 2
0.000618	1.83e-05	-5.03198	2.7182	-1.45	1.45	FECH	ferrochelatase
0.000622	1.84e-05	-5.02932	2.71068	-1.07	1.07	SLC16A11	solute carrier family 16, member 11 (monocarboxylic acid transporter 11)
0.000622	1.84e-05	-5.02921	2.71039	-0.658	0.658	PPFIA2	protein tyrosine phosphatase, receptor type, f polypeptide (PTPRF), interacting protein (liprin), alpha 2
0.0151	0.00111	3.58451	-1.23053	2.44	2.44	LRFN5	leucine rich repeat and fibronectin type III domain containing 5
0.00724	0.000407	3.94774	-0.275328	2.4	2.4	LRRC17	leucine rich repeat containing 17
0.000629	1.87e-05	-5.02482	2.69802	-1.28	1.28	C3orf32	chromosome 3 open reading frame 32
0.00063	1.87e-05	-5.02432	2.69663	-1.12	1.12	ALAD	aminolevulinate dehydratase
6.6e-06	6.61e-08	-6.98586	8.19582	-4.29	4.29	LRRC19	leucine rich repeat containing 19
4.29e-08	7.87e-11	-9.51324	14.7356	-1.52	1.52	LRRC43	leucine rich repeat containing 43
0.0402	0.00452	3.05512	-2.54925	1.86	1.86	LRRC4C	leucine rich repeat containing 4C
0.00064	1.91e-05	-5.01754	2.67753	-1.49	1.49	PCK2	phosphoenolpyruvate carboxykinase 2 (mitochondrial)
0.0292	0.00282	3.23599	-2.11017	2.57	2.57	LRRN1	leucine rich repeat neuronal 1
0.000651	1.94e-05	-5.01105	2.65926	-1.29	1.29	CALML4	calmodulin-like 4
0.0262	0.00243	3.29342	-1.96812	2.54	2.54	LRRN3	leucine rich repeat neuronal 3
0.00066	1.97e-05	-5.00599	2.64501	-0.984	0.984	DIAPH1	diaphanous homolog 1 (Drosophila)
0.00066	1.98e-05	-5.00523	2.64288	-0.978	0.978	C1orf64	chromosome 1 open reading frame 64
0.00066	1.98e-05	-5.00486	2.64183	-1.32	1.32	PRR13	proline rich 13
0.0432	0.00502	3.01403	-2.64711	2.65	2.65	LSP1	lymphocyte-specific protein 1
0.00119	4.11e-05	4.75263	1.93394	2.29	2.29	LTBP1	latent transforming growth factor beta binding protein 1
0.018	0.00143	3.49049	-1.4718	2.22	2.22	LY6H	lymphocyte antigen 6 complex, locus H
0.000663	1.99e-05	-5.00228	2.63457	-0.776	0.776	SURF1	surfeit 1
0.000663	1.99e-05	-5.00201	2.6338	-0.961	0.961	COL19A1	collagen, type XIX, alpha 1
0.000664	2e-05	5.00151	2.6324	0.727	0.727	SNORD18B	small nucleolar RNA, C/D box 18B
0.000666	2e-05	-5.00042	2.62933	-0.84	0.84	PAFAH2	platelet-activating factor acetylhydrolase 2, 40kDa
0.000537	1.54e-05	-5.09142	2.88568	-1.56	1.56	LYNX1	Ly6/neurotoxin 1
0.000682	2.06e-05	-4.99065	2.60183	-0.855	0.855	KRTAP5-11	keratin associated protein 5-11
0.000683	2.06e-05	-4.99017	2.60048	-1.14	1.14	C9orf5	chromosome 9 open reading frame 5
0.000686	2.08e-05	4.988	2.59439	1.25	1.25	ZNF643	zinc finger protein 643
0.000686	2.08e-05	-4.98788	2.59404	-1.35	1.35	RTN4	reticulon 4
0.000686	2.08e-05	-4.98742	2.59275	-0.83	0.83	UBA5	ubiquitin-like modifier activating enzyme 5
0.0348	0.00365	3.1381	-2.34943	4.34	4.34	LYPD1	LY6/PLAUR domain containing 1
0.000689	2.09e-05	-4.98592	2.58852	-0.975	0.975	MRPS24	mitochondrial ribosomal protein S24
0.000691	2.1e-05	4.98479	2.58536	1.49	1.49	CHEK2	checkpoint kinase 2
0.000695	2.11e-05	-4.98201	2.57754	-0.935	0.935	GUSBP11	glucuronidase, beta pseudogene 11
8.52e-05	1.62e-06	5.86569	5.07301	2.71	2.71	LZTS1	leucine zipper, putative tumor suppressor 1
0.00125	4.37e-05	-4.7312	1.87402	-2.23	2.23	MACC1	metastasis associated in colon cancer 1
0.0007	2.13e-05	4.97922	2.56967	1.01	1.01	CAPZA1	capping protein (actin filament) muscle Z-line, alpha 1
0.00292	0.000129	-4.35369	0.826699	-1.73	1.73	MACROD1	MACRO domain containing 1
0.00981	0.000617	3.7984	-0.672161	2.32	2.32	MAGED4B	melanoma antigen family D, 4B
0.000704	2.15e-05	-4.97661	2.56233	-1.13	1.13	XLOC_001414
0.000706	2.15e-05	-4.97558	2.55944	-1.16	1.16	AP1S3	adaptor-related protein complex 1, sigma 3 subunit
0.000707	2.16e-05	-4.97442	2.55617	-1.17	1.17	LOC100128107	uncharacterized LOC100128107
0.00139	5.03e-05	4.68233	1.73755	2.45	2.45	MAGEL2	MAGE-like 2
0.00907	0.000553	-3.83808	-0.567251	-2.14	2.14	MAGI2-AS3
0.000708	2.16e-05	-4.9737	2.55416	-1.31	1.31	CHL1	cell adhesion molecule with homology to L1CAM (close homolog of L1)
0.00071	2.17e-05	-4.97251	2.55081	-1.26	1.26	LOC100287509	cytochrome c oxidase subunit 7B, mitochondrial-like
0.000714	2.19e-05	-4.97025	2.54444	-1.43	1.43	LOC728975	uncharacterized LOC728975
0.00072	2.21e-05	-4.96664	2.5343	-0.488	0.488	LOC286135	uncharacterized LOC286135
0.00072	2.21e-05	4.96659	2.53415	0.734	0.734	ATP2B1	ATPase, Ca++ transporting, plasma membrane 1
0.000722	2.22e-05	-4.96563	2.53144	-0.493	0.493	C10orf92	chromosome 10 open reading frame 92
0.000725	2.23e-05	4.96355	2.52559	1.06	1.06	OSTCP2	oligosaccharyltransferase complex subunit pseudogene 2
0.000726	2.23e-05	-4.96284	2.52361	-1.37	1.37	XLOC_011944
0.000686	2.08e-05	-4.98731	2.59245	-1.53	1.53	MAGI2-IT1	MAGI2 intronic transcript 1 (non-protein coding)
9.67e-07	5.93e-09	-7.85768	10.5448	-2.77	2.77	MAGIX	MAGI family member, X-linked
0.000739	2.28e-05	-4.95622	2.50498	-1.48	1.48	NOBOX	NOBOX oogenesis homeobox
0.000741	2.29e-05	-4.95486	2.50116	-0.629	0.629	TTPA	tocopherol (alpha) transfer protein
0.000183	4.16e-06	-5.5416	4.15746	-6.7	6.7	MAL	mal, T-cell differentiation protein
0.0348	0.00365	-3.13746	-2.35099	-2.73	2.73	MAL2	mal, T-cell differentiation protein 2 (gene/pseudogene)
0.000747	2.31e-05	-4.95109	2.49056	-1.38	1.38	RALGPS1	Ral GEF with PH domain and SH3 binding motif 1
0.000749	2.32e-05	-4.95018	2.48801	-0.622	0.622	XLOC_000329
3.9e-05	6.2e-07	-6.19948	6.01232	-3.67	3.67	MAOA	monoamine oxidase A
0.0258	0.00237	-3.30252	-1.94549	-2.39	2.39	MAOB	monoamine oxidase B
0.000751	2.33e-05	4.94852	2.48335	1.38	1.38	ASAP1	ArfGAP with SH3 domain, ankyrin repeat and PH domain 1
0.000757	2.35e-05	-4.94539	2.47455	-1.13	1.13	ABHD11	abhydrolase domain containing 11
0.000757	2.35e-05	-4.94533	2.47436	-0.849	0.849	VAV2	vav 2 guanine nucleotide exchange factor
0.000758	2.36e-05	-4.94449	2.47202	-0.979	0.979	TMEM205	transmembrane protein 205
0.00146	5.36e-05	4.66015	1.67567	2.13	2.13	MAP1B	microtubule-associated protein 1B
0.00076	2.36e-05	-4.94322	2.46842	-0.72	0.72	XLOC_l2_011173
0.000768	2.39e-05	-4.93969	2.45852	-1.2	1.2	XLOC_010590
0.000778	2.42e-05	4.93497	2.44524	1.22	1.22	YEATS2	YEATS domain containing 2
0.000781	2.43e-05	-4.93339	2.44081	-1.16	1.16	MT3	metallothionein 3
0.000782	2.44e-05	-4.93246	2.4382	-1.05	1.05	BCKDHB	branched chain keto acid dehydrogenase E1, beta polypeptide
0.000804	2.53e-05	4.91948	2.4017	1.61	1.61	MAP4K4	mitogen-activated protein kinase kinase kinase kinase 4
0.000787	2.46e-05	-4.92964	2.43027	-0.475	0.475	KLHDC7A	kelch domain containing 7A
0.00281	0.000123	-4.37037	0.872596	-2.71	2.71	MAPT	microtubule-associated protein tau
4.23e-05	6.88e-07	6.16318	5.91045	2.19	2.19	MARCKS	myristoylated alanine-rich protein kinase C substrate
0.00079	2.47e-05	-4.92761	2.42457	-0.95	0.95	FAM54B	family with sequence similarity 54, member B
0.00079	2.48e-05	-4.92706	2.42303	-0.755	0.755	LOC100506021	uncharacterized LOC100506021
0.00079	2.48e-05	-4.92676	2.42218	-1.17	1.17	ANO10	anoctamin 10
0.0122	0.000836	3.68845	-0.960754	2.6	2.6	MARCKSL1	MARCKS-like 1
0.00079	2.48e-05	4.92661	2.42174	0.797	0.797	URB1	URB1 ribosome biogenesis 1 homolog (S. cerevisiae)
5.58e-05	9.66e-07	6.04539	5.57935	2.55	2.55	MARVELD1	MARVEL domain containing 1
0.047	0.00569	-2.96503	-2.76287	-1.55	1.55	MARVELD2	MARVEL domain containing 2
1.17e-05	1.38e-07	-6.72536	7.47823	-1.93	1.93	MAST4	microtubule associated serine/threonine kinase family member 4
1.36e-08	1.21e-11	-10.2761	16.5374	-4.98	4.98	MCCD1	mitochondrial coiled-coil domain 1
0.0116	0.000784	-3.71182	-0.899691	-1.76	1.76	MCF2L-AS1	MCF2L antisense RNA 1 (non-protein coding)
0.000805	2.54e-05	-4.91904	2.40048	-0.643	0.643	LOC286121	uncharacterized LOC286121
0.000807	2.55e-05	-4.91749	2.39613	-1.41	1.41	LTK	leukocyte receptor tyrosine kinase
0.00433	0.000212	4.1804	0.352576	1.51	1.51	MCM6	minichromosome maintenance complex component 6
0.000808	2.55e-05	-4.91659	2.3936	-1	1	CCDC64	coiled-coil domain containing 64
0.000809	2.56e-05	4.91633	2.39287	1.02	1.02	SPRED1	sprouty-related, EVH1 domain containing 1
0.0341	0.00355	3.14841	-2.32442	2.56	2.56	MDFI	MyoD family inhibitor
0.000811	2.57e-05	4.91452	2.38777	1.35	1.35	PHF14	PHD finger protein 14
0.000947	3.11e-05	4.84863	2.20282	3.82	3.82	MDK	midkine (neurite growth-promoting factor 2)
0.0124	0.00085	-3.68259	-0.976062	-3.05	3.05	MECOM	MDS1 and EVI1 complex locus
0.00343	0.000159	4.28187	0.629616	2.96	2.96	MEIS1	Meis homeobox 1
0.0235	0.00209	3.35071	-1.82522	2.08	2.08	MELK	maternal embryonic leucine zipper kinase
0.0231	0.00203	-3.36099	-1.79944	-1.85	1.85	METTL7A	methyltransferase like 7A
0.000826	2.63e-05	4.90684	2.36621	1.19	1.19	LOC100505813	uncharacterized LOC100505813
0.000828	2.64e-05	-4.9058	2.3633	-1.06	1.06	SCD5	stearoyl-CoA desaturase 5
0.00084	2.67e-05	-4.90089	2.34951	-1.09	1.09	ZIC4	Zic family member 4
0.000841	2.68e-05	-4.9002	2.34755	-1.24	1.24	KIFC2	kinesin family member C2
0.000842	2.69e-05	-4.89933	2.34511	-1.32	1.32	SLC2A4RG	SLC2A4 regulator
0.0117	0.00079	3.7093	-0.906276	3.48	3.48	MEX3A	mex-3 homolog A (C. elegans)
0.00174	6.72e-05	4.58163	1.45707	2.59	2.59	MEX3B	mex-3 homolog B (C. elegans)
0.000163	3.58e-06	5.59303	4.30287	3.72	3.72	MFAP2	microfibrillar-associated protein 2
0.000851	2.72e-05	-4.89446	2.33144	-1.33	1.33	AMACR	alpha-methylacyl-CoA racemase
0.000858	2.75e-05	4.89171	2.32371	1.3	1.3	IFFO1	intermediate filament family orphan 1
6.02e-05	1.06e-06	-6.01202	5.48543	-3.34	3.34	MFAP3L	microfibrillar-associated protein 3-like
0.000858	2.75e-05	-4.89105	2.32187	-0.904	0.904	XLOC_007286
0.00178	6.92e-05	4.57169	1.42944	1.93	1.93	MFGE8	milk fat globule-EGF factor 8 protein
0.000862	2.77e-05	-4.88894	2.31595	-0.619	0.619	XLOC_003821
0.0466	0.00563	2.96944	-2.7525	1.54	1.54	MFNG	MFNG O-fucosylpeptide 3-beta-N-acetylglucosaminyltransferase
0.000867	2.79e-05	-4.88651	2.30911	-0.905	0.905	ATP5I	ATP synthase, H+ transporting, mitochondrial Fo complex, subunit E
0.000875	2.81e-05	-4.88342	2.30045	-1.1	1.1	CBLC	Cas-Br-M (murine) ecotropic retroviral transforming sequence c
0.000887	2.85e-05	-4.87833	2.28615	-0.667	0.667	TRPC7	transient receptor potential cation channel, subfamily C, member 7
3.21e-06	2.72e-08	-7.303	9.06027	-4.35	4.35	MFSD4	major facilitator superfamily domain containing 4
0.000889	2.87e-05	4.87681	2.28188	1.38	1.38	CKAP4	cytoskeleton-associated protein 4
0.00036	9.47e-06	-5.25813	3.35614	-1.78	1.78	MFSD6L	major facilitator superfamily domain containing 6-like
0.000897	2.9e-05	-4.87317	2.27167	-1.25	1.25	LOC440993	uncharacterized LOC440993
0.000902	2.91e-05	-4.87105	2.26572	-1.25	1.25	MTHFS	5,10-methenyltetrahydrofolate synthetase (5-formyltetrahydrofolate cyclo-ligase)
4.23e-06	3.82e-08	-7.1813	8.72983	-3.94	3.94	MIA2	melanoma inhibitory activity 2
7.45e-09	4.26e-12	-10.7157	17.5382	-9.21	9.21	MIOX	myo-inositol oxygenase
0.000909	2.94e-05	-4.86749	2.25572	-1.2	1.2	CPT2	carnitine palmitoyltransferase 2
0.000318	8.17e-06	5.309	3.49988	1.61	1.61	MIS18BP1	MIS18 binding protein 1
0.0175	0.00137	3.50787	-1.42741	2.21	2.21	MKI67	antigen identified by monoclonal antibody Ki-67
0.000912	2.96e-05	-4.8658	2.25099	-1.48	1.48	PRRG4	proline rich Gla (G-carboxyglutamic acid) 4 (transmembrane)
0.000919	2.99e-05	4.86243	2.24152	0.39	0.39	CIB3	calcium and integrin binding family member 3
0.00092	2.99e-05	4.86183	2.23985	0.786	0.786	WDR43	WD repeat domain 43
0.0155	0.00115	3.57108	-1.26515	2.31	2.31	MLF1IP	MLF1 interacting protein
0.000924	3.01e-05	-4.85984	2.23426	-1.4	1.4	KIF3B	kinesin family member 3B
0.000924	3.01e-05	4.85981	2.23418	0.601	0.601	CRHR2	corticotropin releasing hormone receptor 2
0.00523	0.000268	4.0975	0.12763	2.98	2.98	MLLT11	myeloid/lymphoid or mixed-lineage leukemia (trithorax homolog, Drosophila); translocated to, 11
0.000927	3.02e-05	-4.85844	2.23033	-1.39	1.39	LYPLAL1	lysophospholipase-like 1
0.0327	0.00333	-3.17279	-2.26507	-1.58	1.58	MLLT4	myeloid/lymphoid or mixed-lineage leukemia (trithorax homolog, Drosophila); translocated to, 4
0.00093	3.04e-05	4.85645	2.22475	0.465	0.465	C14orf21	chromosome 14 open reading frame 21
2.85e-05	4.15e-07	-6.33887	6.40281	-3.2	3.2	MLXIPL	MLX interacting protein-like
8.37e-05	1.58e-06	-5.87462	5.09823	-5.34	5.34	MME	membrane metallo-endopeptidase
0.000939	3.08e-05	-4.85231	2.21314	-1.42	1.42	HP07349	uncharacterized protein HP07349
0.000939	3.08e-05	-4.85186	2.21188	-0.666	0.666	XLOC_010468
0.00915	0.00056	3.83349	-0.579406	2.24	2.24	MMP11	matrix metallopeptidase 11 (stromelysin 3)
0.00764	0.000437	3.92251	-0.342739	1.87	1.87	MMP16	matrix metallopeptidase 16 (membrane-inserted)
0.0479	0.00585	2.95377	-2.78934	1.86	1.86	MMP2	matrix metallopeptidase 2 (gelatinase A, 72kDa gelatinase, 72kDa type IV collagenase)
0.000949	3.12e-05	-4.8477	2.2002	-0.814	0.814	Q8VGA8
0.000949	3.12e-05	-4.84707	2.19844	-1.24	1.24	HADH	hydroxyacyl-CoA dehydrogenase
0.000958	3.16e-05	-4.84309	2.1873	-0.814	0.814	C6orf146	chromosome 6 open reading frame 146
0.00096	3.17e-05	4.84219	2.18477	1.18	1.18	SSBP4	single stranded DNA binding protein 4
0.000971	3.21e-05	4.83809	2.17325	0.4	0.4	HEPN1	hepatocellular carcinoma, down-regulated 1
0.000213	5.02e-06	5.47696	3.97469	3.53	3.53	MMP23B	matrix metallopeptidase 23B
0.000975	3.22e-05	-4.83636	2.16841	-1.26	1.26	ATP5D	ATP synthase, H+ transporting, mitochondrial F1 complex, delta subunit
0.000975	3.22e-05	-4.83622	2.16802	-0.473	0.473	TXNL1	thioredoxin-like 1
0.0301	0.00295	-3.21945	-2.15087	-2.84	2.84	MMP24	matrix metallopeptidase 24 (membrane-inserted)
0.000978	3.24e-05	-4.83469	2.16372	-0.46	0.46	MAGEB1	melanoma antigen family B, 1
0.000983	3.26e-05	-4.83258	2.15781	-1.21	1.21	HBXIP	hepatitis B virus x interacting protein
0.0383	0.00421	3.08275	-2.48302	2.12	2.12	MND1	meiotic nuclear divisions 1 homolog (S. cerevisiae)
0.00102	3.37e-05	-4.82091	2.12512	-0.63	0.63	XLOC_000633
0.00102	3.37e-05	-4.82048	2.1239	-0.665	0.665	ABCD3	ATP-binding cassette, sub-family D (ALD), member 3
0.000222	5.27e-06	-5.45999	3.9267	-1.56	1.56	MOCS2	molybdenum cofactor synthesis 2
0.00102	3.39e-05	-4.81845	2.1182	-1.08	1.08	AK2	adenylate kinase 2
8.06e-07	4.75e-09	-7.93933	10.7601	-2.56	2.56	MOGAT1	monoacylglycerol O-acyltransferase 1
4.98e-05	8.44e-07	-6.09234	5.71141	-1.62	1.62	MPP5	membrane protein, palmitoylated 5 (MAGUK p55 subfamily member 5)
0.00102	3.4e-05	-4.81815	2.11737	-1.03	1.03	GCNT4	glucosaminyl (N-acetyl) transferase 4, core 2
0.00103	3.43e-05	-4.81477	2.1079	-0.505	0.505	XLOC_007630
0.00104	3.46e-05	-4.81135	2.09831	-0.57	0.57	CIAO1	cytosolic iron-sulfur protein assembly 1
0.00106	3.54e-05	-4.8041	2.078	-0.586	0.586	TIMMDC1	translocase of inner mitochondrial membrane domain containing 1
0.000211	4.98e-06	5.4797	3.98244	2.34	2.34	MRC2	mannose receptor, C type 2
0.00107	3.57e-05	-4.80111	2.06963	-1.35	1.35	SCRN2	secernin 2
3.9e-05	6.21e-07	-6.19867	6.01004	-1.69	1.69	MRPS6	mitochondrial ribosomal protein S6
0.00107	3.58e-05	-4.8002	2.06708	-1.37	1.37	SEMA4D	sema domain, immunoglobulin domain (Ig), transmembrane domain (TM) and short cytoplasmic domain, (semaphorin) 4D
0.0391	0.00433	3.07142	-2.51022	2.83	2.83	MS4A4A	membrane-spanning 4-domains, subfamily A, member 4
0.00107	3.6e-05	-4.79823	2.06156	-0.842	0.842	C12orf62	chromosome 12 open reading frame 62
0.00108	3.62e-05	4.79643	2.05652	1.34	1.34	CKLF	chemokine-like factor
0.00109	3.66e-05	-4.79255	2.04564	-1.28	1.28	XLOC_003775
2.13e-07	7.81e-10	-8.61723	12.5142	-2.88	2.88	MSRA	methionine sulfoxide reductase A
0.0011	3.69e-05	-4.78911	2.03601	-1.21	1.21	LOC150381	uncharacterized LOC150381
0.000111	2.26e-06	-5.752	4.75209	-3.37	3.37	MST1	macrophage stimulating 1 (hepatocyte growth factor-like)
3.13e-05	4.69e-07	-6.29643	6.28405	-2.54	2.54	MST1P2	macrophage stimulating 1 (hepatocyte growth factor-like) pseudogene 2
0.0011	3.72e-05	-4.78704	2.03024	-0.821	0.821	STAP1	signal transducing adaptor family member 1
0.0011	3.72e-05	4.78655	2.02887	0.94	0.94	SP3	Sp3 transcription factor
6.23e-06	6.11e-08	-7.01347	8.27152	-3.66	3.66	MST1P9	macrophage stimulating 1 (hepatocyte growth factor-like) pseudogene 9
0.00112	3.77e-05	-4.7821	2.01639	-0.882	0.882	XLOC_002498
0.00214	8.66e-05	-4.49367	1.21303	-2.3	2.3	MT1A	metallothionein 1A
0.00112	3.78e-05	-4.78108	2.01353	-1.03	1.03	XLOC_003729
0.00749	0.000424	-3.93331	-0.313886	-3.08	3.08	MT1B	metallothionein 1B
0.00112	3.79e-05	-4.78056	2.01208	-1.3	1.3	CEL	carboxyl ester lipase (bile salt-stimulated lipase)
0.00112	3.81e-05	-4.77825	2.00561	-1.06	1.06	ZNF808	zinc finger protein 808
0.00146	5.36e-05	-4.66023	1.67591	-4.11	4.11	MT1E	metallothionein 1E
0.00114	3.87e-05	-4.7735	1.99233	-1.32	1.32	TOLLIP	toll interacting protein
3.57e-05	5.53e-07	-6.23908	6.12337	-4.16	4.16	MT1F	metallothionein 1F
0.00114	3.89e-05	4.77161	1.98704	0.477	0.477	XLOC_013347
0.00114	3.9e-05	-4.77077	1.98467	-1.06	1.06	BCKDHA	branched chain keto acid dehydrogenase E1, alpha polypeptide
0.00114	3.9e-05	-4.77072	1.98453	-1.31	1.31	XLOC_l2_007427
0.00114	3.9e-05	-4.77058	1.98415	-1.33	1.33	IDH3A	isocitrate dehydrogenase 3 (NAD+) alpha
0.00114	3.9e-05	-4.77047	1.98384	-0.64	0.64	ALLC	allantoicase
0.00115	3.91e-05	-4.76907	1.97992	-0.511	0.511	XLOC_004073
0.00115	3.92e-05	-4.76876	1.97905	-1.14	1.14	KIAA1191	KIAA1191
0.00115	3.93e-05	-4.76786	1.97653	-1.25	1.25	LOC100507584	uncharacterized LOC100507584
7.13e-07	4.13e-09	-7.99098	10.8959	-7.66	7.66	MT1G	metallothionein 1G
6.71e-08	1.55e-10	-9.24483	14.082	-6.59	6.59	MT1H	metallothionein 1H
0.0139	0.000993	-3.62575	-1.12386	-2.91	2.91	MT1L	metallothionein 1L (gene/pseudogene)
0.00117	4e-05	-4.76124	1.958	-1.42	1.42	KCNC4	potassium voltage-gated channel, Shaw-related subfamily, member 4
0.0203	0.0017	-3.42673	-1.63382	-3.52	3.52	MT1M	metallothionein 1M
0.00117	4.01e-05	4.76053	1.95604	1.31	1.31	ZNFX1-AS1	ZNFX1 antisense RNA 1 (non-protein coding)
0.00118	4.06e-05	-4.75651	1.94478	-0.477	0.477	OR6C68	olfactory receptor, family 6, subfamily C, member 68
0.00118	4.06e-05	-4.75607	1.94355	-0.528	0.528	XLOC_l2_010405
0.00119	4.1e-05	-4.7529	1.9347	-1.17	1.17	XLOC_005563
0.00577	0.000304	-4.05265	0.006468	-2.84	2.84	MT1X	metallothionein 1X
0.026	0.0024	3.29772	-1.95745	1.53	1.53	MTHFD2	methylenetetrahydrofolate dehydrogenase (NADP+ dependent) 2, methenyltetrahydrofolate cyclohydrolase
0.0012	4.11e-05	-4.75204	1.93228	-0.409	0.409	LOC340094	uncharacterized LOC340094
5.74e-07	3.05e-09	-8.1036	11.1907	-1.78	1.78	MTMR10	myotubularin related protein 10
0.0012	4.12e-05	-4.75112	1.9297	-0.793	0.793	XLOC_003111
0.0012	4.13e-05	-4.7504	1.9277	-0.624	0.624	XLOC_005393
0.0012	4.14e-05	4.74962	1.92552	1.35	1.35	SPAST	spastin
0.0012	4.15e-05	4.74866	1.92282	0.421	0.421	OR5F1	olfactory receptor, family 5, subfamily F, member 1
0.0206	0.00173	-3.42152	-1.64699	-1.73	1.73	MTR	5-methyltetrahydrofolate-homocysteine methyltransferase
7.33e-05	1.35e-06	-5.92916	5.252	-2.24	2.24	MTRNR2L10	MT-RNR2-like 10
0.00123	4.24e-05	-4.74161	1.9031	-0.903	0.903	XLOC_010341
0.00123	4.26e-05	-4.73967	1.8977	-1.26	1.26	SHANK3	SH3 and multiple ankyrin repeat domains 3
0.00124	4.29e-05	4.73729	1.89105	1.43	1.43	LIMK1	LIM domain kinase 1
0.00124	4.3e-05	-4.73632	1.88832	-1.16	1.16	DNAJC11	DnaJ (Hsp40) homolog, subfamily C, member 11
0.00124	4.3e-05	-4.7363	1.88826	-0.785	0.785	KIAA0564	KIAA0564
0.00124	4.31e-05	-4.73594	1.88727	-0.976	0.976	XLOC_009800
0.00124	4.32e-05	-4.73494	1.88448	-0.38	0.38	OK/SW-CL.36	OK/SW-CL.36
4.4e-05	7.23e-07	-6.14591	5.86195	-2.23	2.23	MTRNR2L2	MT-RNR2-like 2
1.76e-05	2.3e-07	-6.5452	6.97839	-2.47	2.47	MTRNR2L3	MT-RNR2-like 3
2.75e-05	3.95e-07	-6.35601	6.45074	-2.64	2.64	MTRNR2L7	MT-RNR2-like 7
0.00093	3.04e-05	-4.85688	2.22597	-2.12	2.12	MTRNR2L8	MT-RNR2-like 8
0.00125	4.35e-05	-4.73263	1.878	-0.477	0.477	XLOC_002690
0.00125	4.35e-05	4.73235	1.87722	0.384	0.384	XLOC_003724
0.00125	4.36e-05	-4.73181	1.87573	-1.42	1.42	LOC283547	uncharacterized LOC283547
0.000379	1.01e-05	-5.23686	3.29608	-2.3	2.3	MTRNR2L9
0.00743	0.00042	-3.93727	-0.303306	-1.75	1.75	MTUS1	microtubule associated tumor suppressor 1
0.00125	4.37e-05	-4.73073	1.87269	-1.43	1.43	CTAGE5	CTAGE family, member 5
0.00125	4.38e-05	-4.7302	1.87122	-1.39	1.39	XLOC_l2_008275
0.00126	4.39e-05	-4.72925	1.86858	-0.811	0.811	MRPS18B	mitochondrial ribosomal protein S18B
0.00126	4.4e-05	4.72835	1.86605	0.615	0.615	FLJ43681	ribosomal protein L23a pseudogene
0.00126	4.41e-05	4.72749	1.86364	1.01	1.01	GNA12	guanine nucleotide binding protein (G protein) alpha 12
0.000195	4.5e-06	-5.51448	4.0808	-4.65	4.65	MUC1	mucin 1, cell surface associated
0.00126	4.43e-05	-4.72625	1.86018	-0.979	0.979	NUDT16	nudix (nucleoside diphosphate linked moiety X)-type motif 16
8.61e-05	1.65e-06	-5.86014	5.05735	-2.92	2.92	MUC15	mucin 15, cell surface associated
0.00127	4.48e-05	-4.72268	1.85021	-0.765	0.765	XLOC_009868
0.000103	2.07e-06	-5.78169	4.83595	-2.82	2.82	MUC20	mucin 20, cell surface associated
1.71e-05	2.19e-07	-6.56188	7.02479	-3.27	3.27	MUC6	mucin 6, oligomeric mucus/gel-forming
0.00128	4.51e-05	4.72031	1.84358	1.08	1.08	ZNF850	zinc finger protein 850
0.00262	0.000112	4.40248	0.961045	1.92	1.92	MURC	muscle-related coiled-coil protein
0.00129	4.53e-05	-4.71849	1.8385	-0.804	0.804	CYP4F12	cytochrome P450, family 4, subfamily F, polypeptide 12
0.00129	4.55e-05	4.71721	1.83491	1.39	1.39	LRRC3	leucine rich repeat containing 3
3.04e-06	2.52e-08	-7.33112	9.13641	-1.62	1.62	MVK	mevalonate kinase
0.00129	4.55e-05	4.71706	1.83449	1.27	1.27	BAZ1A	bromodomain adjacent to zinc finger domain, 1A
0.00792	0.00046	3.90425	-0.391428	2.58	2.58	MYB	v-myb myeloblastosis viral oncogene homolog (avian)
0.00129	4.56e-05	-4.71623	1.83219	-1.02	1.02	PLEKHG7	pleckstrin homology domain containing, family G (with RhoGef domain) member 7
0.00129	4.56e-05	-4.716	1.83153	-1.5	1.5	IVNS1ABP	influenza virus NS1A binding protein
0.000652	1.95e-05	-5.00998	2.65625	-2.1	2.1	MYL3	myosin, light chain 3, alkali; ventricular, skeletal, slow
0.000149	3.23e-06	-5.62837	4.40276	-1.81	1.81	MYO6	myosin VI
0.0013	4.6e-05	-4.71325	1.82387	-1.28	1.28	XLOC_007867
0.0013	4.6e-05	-4.71303	1.82325	-1.03	1.03	SLC26A6	solute carrier family 26, member 6
0.00131	4.63e-05	4.71096	1.81746	0.551	0.551	XLOC_013987
0.00131	4.66e-05	-4.709	1.81199	-0.457	0.457	ILDR1	immunoglobulin-like domain containing receptor 1
0.00131	4.66e-05	-4.70899	1.81197	-0.88	0.88	GPX2	glutathione peroxidase 2 (gastrointestinal)
0.000375	9.92e-06	-5.24232	3.3115	-2.11	2.11	MYOM3	myomesin family, member 3
8.56e-05	1.63e-06	-5.86373	5.0675	-1.94	1.94	N4BP2L2	NEDD4 binding protein 2-like 2
0.00133	4.74e-05	-4.70271	1.79443	-0.925	0.925	XLOC_012647
0.00134	4.78e-05	-4.70011	1.78717	-0.911	0.911	KLC4	kinesin light chain 4
0.0296	0.00289	-3.22762	-2.13079	-1.79	1.79	NAAA	N-acylethanolamine acid amidase
0.00135	4.81e-05	-4.69762	1.78021	-0.529	0.529	NOS1	nitric oxide synthase 1 (neuronal)
0.00135	4.83e-05	-4.6961	1.77596	-1.31	1.31	LOC100507547	uncharacterized LOC100507547
0.00135	4.84e-05	-4.69563	1.77465	-1.12	1.12	DBT	dihydrolipoamide branched chain transacylase E2
0.0128	0.000892	-3.66474	-1.02257	-2.31	2.31	NAPSA	napsin A aspartic peptidase
0.00137	4.91e-05	-4.69095	1.76161	-0.814	0.814	LAMB4	laminin, beta 4
1.24e-07	3.73e-10	-8.90157	13.2314	-7.92	7.92	NAT8	N-acetyltransferase 8 (GCN5-related, putative)
0.00137	4.91e-05	4.69071	1.76093	0.524	0.524	XLOC_010453
2.42e-07	9.16e-10	-8.55653	12.3596	-6.26	6.26	NAT8B	N-acetyltransferase 8B (GCN5-related, putative, gene/pseudogene)
0.00311	0.00014	4.3259	0.750363	4.34	4.34	NCAM1	neural cell adhesion molecule 1
0.00138	4.97e-05	-4.68634	1.74872	-0.694	0.694	PAX7	paired box 7
0.00138	4.98e-05	-4.68549	1.74636	-1.19	1.19	SLC2A12	solute carrier family 2 (facilitated glucose transporter), member 12
0.00138	4.99e-05	-4.68539	1.74608	-0.488	0.488	SPTSSB	serine palmitoyltransferase, small subunit B
0.00139	5e-05	4.68445	1.74345	0.875	0.875	TTC13	tetratricopeptide repeat domain 13
0.0336	0.00346	3.15822	-2.30056	1.77	1.77	NCAPG	non-SMC condensin I complex, subunit G
4.04e-05	6.49e-07	-6.18346	5.96737	-2.64	2.64	NCCRP1	non-specific cytotoxic cell receptor protein 1 homolog (zebrafish)
0.00139	5.03e-05	4.68256	1.73819	1.4	1.4	TMSB10	thymosin beta 10
0.0014	5.05e-05	-4.68105	1.73397	-1.34	1.34	FAM36A	family with sequence similarity 36, member A
0.0014	5.07e-05	-4.67964	1.73002	-0.317	0.317	PLCZ1	phospholipase C, zeta 1
0.0014	5.07e-05	-4.67947	1.72955	-0.737	0.737	XLOC_000303
0.0014	5.08e-05	-4.67878	1.72762	-0.688	0.688	LOC440925	uncharacterized LOC440925
0.00141	5.1e-05	-4.67744	1.72389	-1.4	1.4	HABP4	hyaluronan binding protein 4
0.00141	5.12e-05	4.67644	1.7211	0.789	0.789	RPS2	ribosomal protein S2
0.00142	5.16e-05	4.67365	1.71333	1.33	1.33	LIX1L	Lix1 homolog (mouse)-like
0.00142	5.16e-05	4.6733	1.71234	1.44	1.44	TMEM44	transmembrane protein 44
0.00142	5.16e-05	-4.6732	1.71207	-1.3	1.3	DHRS12	dehydrogenase/reductase (SDR family) member 12
0.00142	5.17e-05	-4.67304	1.71163	-0.798	0.798	C6orf72	chromosome 6 open reading frame 72
0.0188	0.00152	-3.46956	-1.52512	-1.56	1.56	NCOA7	nuclear receptor coactivator 7
0.00143	5.2e-05	4.67082	1.70543	0.821	0.821	LOC100287195	60S ribosomal protein L23a-like
1.76e-05	2.29e-07	-6.54716	6.98383	-3.07	3.07	ND1	NADH dehydrogenase, subunit 1 (complex I)
4.38e-05	7.19e-07	-6.14782	5.8673	-3.11	3.11	ND2	MTND2
0.00145	5.31e-05	-4.6637	1.68558	-0.975	0.975	2021-03-10	membrane-associated ring finger (C3HC4) 10
0.00146	5.32e-05	4.66312	1.68394	1.13	1.13	OSTC	oligosaccharyltransferase complex subunit
2.74e-05	3.94e-07	-6.35744	6.45473	-2.48	2.48	ND3	NADH dehydrogenase, subunit 3 (complex I)
2.16e-05	2.98e-07	-6.45505	6.72727	-2.85	2.85	ND4	NADH dehydrogenase, subunit 4 (complex I)
9.51e-05	1.88e-06	-5.81495	4.92985	-2.36	2.36	ND4L	NADH dehydrogenase, subunit 4L (complex I)
0.000176	3.95e-06	-5.55946	4.20796	-2.86	2.86	ND5	NADH dehydrogenase, subunit 5 (complex I)
0.00146	5.37e-05	4.65967	1.67434	0.62	0.62	XLOC_007096
0.00147	5.38e-05	-4.65921	1.67306	-0.595	0.595	C14orf165	chromosome 14 open reading frame 165
0.00147	5.39e-05	-4.65842	1.67084	-0.92	0.92	PGPEP1	pyroglutamyl-peptidase I
0.00412	0.000198	4.20376	0.416213	2.56	2.56	NDC80	NDC80 homolog, kinetochore complex component (S. cerevisiae)
0.00147	5.4e-05	-4.65771	1.66887	-0.705	0.705	LOC100509263	uncharacterized LOC100509263
0.000247	5.98e-06	-5.4162	3.80289	-3.25	3.25	NDRG1	N-myc downstream regulated 1
0.00148	5.43e-05	4.65583	1.66363	1.3	1.3	RPS15A	ribosomal protein S15a
0.00148	5.44e-05	-4.65498	1.66127	-1.5	1.5	XLOC_010470
0.00149	5.5e-05	-4.65153	1.65165	-0.402	0.402	XLOC_000846
0.00149	5.5e-05	-4.65145	1.65141	-0.973	0.973	TNK1	tyrosine kinase, non-receptor, 1
0.0122	0.000839	-3.68738	-0.963566	-1.78	1.78	NDRG2	NDRG family member 2
0.00149	5.51e-05	-4.65055	1.64892	-0.737	0.737	XLOC_l2_009140
0.0015	5.53e-05	-4.6496	1.64627	-0.725	0.725	PAQR7	progestin and adipoQ receptor family member VII
0.0015	5.53e-05	-4.6495	1.64599	-0.945	0.945	XLOC_l2_003626
0.0238	0.00212	-3.34453	-1.84068	-2.52	2.52	NEAT1	nuclear paraspeckle assembly transcript 1 (non-protein coding)
0.00151	5.57e-05	-4.64717	1.63948	-0.544	0.544	XLOC_007761
0.00151	5.57e-05	-4.64698	1.63895	-1.2	1.2	UQCRFS1	ubiquinol-cytochrome c reductase, Rieske iron-sulfur polypeptide 1
0.0113	0.000751	-3.72745	-0.858754	-2.4	2.4	NEBL	nebulette
0.000788	2.46e-05	-4.92891	2.42821	-2.6	2.6	NEDD4L	neural precursor cell expressed, developmentally down-regulated 4-like
0.00152	5.62e-05	-4.64376	1.62999	-1.32	1.32	AGPAT3	1-acylglycerol-3-phosphate O-acyltransferase 3
0.000623	1.85e-05	-5.02823	2.70763	-4.39	4.39	NELL1	NEL-like 1 (chicken)
0.00152	5.64e-05	-4.64292	1.62764	-1.25	1.25	XLOC_004392
0.00152	5.64e-05	-4.64253	1.62655	-1.16	1.16	XLOC_012991
0.00153	5.68e-05	-4.64043	1.62071	-1.45	1.45	GNG7	guanine nucleotide binding protein (G protein), gamma 7
0.000662	1.99e-05	-5.00323	2.63724	-3.36	3.36	NEURL3	neuralized homolog 3 (Drosophila) pseudogene
0.00153	5.69e-05	-4.6393	1.61755	-1.23	1.23	COX7B	cytochrome c oxidase subunit VIIb
0.00154	5.73e-05	-4.63724	1.61182	-1.03	1.03	GLTPD1	glycolipid transfer protein domain containing 1
0.00154	5.73e-05	-4.6371	1.61143	-1.06	1.06	ANKRD42	ankyrin repeat domain 42
0.00243	0.000101	4.43896	1.06171	2.4	2.4	NFATC4	nuclear factor of activated T-cells, cytoplasmic, calcineurin-dependent 4
0.00535	0.000276	-4.08656	0.098028	-1.62	1.62	NHLRC4	NHL repeat containing 4
0.00155	5.77e-05	-4.63446	1.60409	-1.07	1.07	ZGPAT	zinc finger, CCCH-type with G patch domain
1.93e-05	2.57e-07	-6.50618	6.86978	-1.86	1.86	NIPAL1	NIPA-like domain containing 1
0.00155	5.78e-05	-4.63393	1.6026	-1.15	1.15	UXS1	UDP-glucuronate decarboxylase 1
0.00155	5.8e-05	4.63274	1.5993	0.76	0.76	LTV1	LTV1 homolog (S. cerevisiae)
0.00155	5.8e-05	4.63261	1.59893	0.535	0.535	XLOC_002153
0.00568	0.000297	-4.06072	0.028243	-1.87	1.87	NMNAT3	nicotinamide nucleotide adenylyltransferase 3
0.00156	5.82e-05	-4.63146	1.59572	-1.18	1.18	LOC100505894	uncharacterized LOC100505894
0.00156	5.83e-05	-4.63089	1.59413	-1.28	1.28	MEX3D	mex-3 homolog D (C. elegans)
0.00156	5.86e-05	-4.6294	1.58999	-1.24	1.24	ACO1	aconitase 1, soluble
0.00157	5.88e-05	-4.628	1.5861	-0.958	0.958	XLOC_013571
0.0426	0.00492	3.02194	-2.62832	2.18	2.18	NMU	neuromedin U
0.0437	0.00512	3.00687	-2.6641	3.71	3.71	NNAT	neuronatin
0.00157	5.91e-05	-4.62642	1.58168	-0.926	0.926	XLOC_003653
0.00158	5.96e-05	4.62359	1.5738	0.593	0.593	RPL12	ribosomal protein L12
0.00158	5.96e-05	-4.62347	1.57346	-0.432	0.432	XLOC_012530
0.00079	2.47e-05	-4.92779	2.42507	-1.6	1.6	NNT	nicotinamide nucleotide transhydrogenase
0.00159	5.98e-05	4.6222	1.56994	1.12	1.12	NBPF11	neuroblastoma breakpoint family, member 11
0.00159	6e-05	-4.62131	1.56746	-1.05	1.05	XLOC_007586
0.00159	6e-05	-4.62088	1.56627	-1.11	1.11	ACBD4	acyl-CoA binding domain containing 4
8.92e-06	9.74e-08	-6.84819	7.81737	-2.92	2.92	NOL6	nucleolar protein family 6 (RNA-associated)
0.000811	2.57e-05	-4.91459	2.38798	-2.7	2.7	NOSTRIN	nitric oxide synthase trafficker
0.0112	0.000738	-3.73367	-0.842464	-1.82	1.82	NOX4	NADPH oxidase 4
0.00161	6.08e-05	4.6164	1.5538	1.2	1.2	AKAP13	A kinase (PRKA) anchor protein 13
0.000826	2.63e-05	-4.90691	2.3664	-4.19	4.19	NPHS1	nephrosis 1, congenital, Finnish type (nephrin)
0.00161	6.1e-05	-4.61559	1.55152	-0.611	0.611	CDADC1	cytidine and dCMP deaminase domain containing 1
0.00161	6.1e-05	-4.61531	1.55075	-1.01	1.01	LOC100506686	uncharacterized LOC100506686
0.00161	6.12e-05	-4.61436	1.54811	-1.39	1.39	ANKRD9	ankyrin repeat domain 9
0.000634	1.88e-05	-5.02147	2.68859	-4.75	4.75	NPHS2	nephrosis 2, idiopathic, steroid-resistant (podocin)
0.00164	6.24e-05	-4.60765	1.52943	-0.983	0.983	BOLA3	bolA homolog 3 (E. coli)
0.0107	0.000695	-3.75576	-0.784461	-3.59	3.59	NPNT	nephronectin
0.00164	6.24e-05	-4.60732	1.52851	-0.97	0.97	LRRC6	leucine rich repeat containing 6
0.00421	0.000203	-4.19433	0.390523	-2.64	2.64	NPR3	natriuretic peptide receptor C/guanylate cyclase C (atrionatriuretic peptide receptor C)
0.00164	6.25e-05	4.60678	1.52701	1.4	1.4	XLOC_l2_014518
0.0433	0.00504	3.01282	-2.64997	3.28	3.28	NPTX2	neuronal pentraxin II
0.0261	0.00241	-3.29557	-1.96278	-1.61	1.61	NPY1R	neuropeptide Y receptor Y1
2.29e-05	3.18e-07	-6.43168	6.6621	-2.06	2.06	NQO2	NAD(P)H dehydrogenase, quinone 2
1.71e-05	2.2e-07	-6.56059	7.02119	-3.97	3.97	NR0B2	nuclear receptor subfamily 0, group B, member 2
0.00166	6.33e-05	-4.60256	1.51527	-0.926	0.926	LOC440028	uncharacterized LOC440028
0.00166	6.35e-05	-4.60133	1.51186	-1.48	1.48	LOC100652995	uncharacterized LOC100652995
0.00166	6.37e-05	-4.6004	1.50927	-0.825	0.825	ATP6V1D	ATPase, H+ transporting, lysosomal 34kDa, V1 subunit D
0.00167	6.38e-05	-4.5997	1.50731	-0.82	0.82	HSD17B12	hydroxysteroid (17-beta) dehydrogenase 12
0.00169	6.47e-05	-4.59478	1.49362	-1.04	1.04	HDDC3	HD domain containing 3
9.59e-05	1.9e-06	-5.81174	4.92077	-2.54	2.54	NR1H4	nuclear receptor subfamily 1, group H, member 4
0.00169	6.5e-05	4.59348	1.49002	1.48	1.48	PRIM2	primase, DNA, polypeptide 2 (58kDa)
0.0017	6.52e-05	4.59226	1.48664	0.984	0.984	CASP3	caspase 3, apoptosis-related cysteine peptidase
0.0186	0.0015	-3.47296	-1.51647	-1.89	1.89	NR3C2	nuclear receptor subfamily 3, group C, member 2
0.00173	6.65e-05	-4.5854	1.46756	-1.45	1.45	SCN9A	sodium channel, voltage-gated, type IX, alpha subunit
0.00173	6.67e-05	-4.58446	1.46494	-0.58	0.58	GTPBP6	GTP binding protein 6 (putative)
0.00571	0.000299	-4.05822	0.021496	-1.76	1.76	NR6A1	nuclear receptor subfamily 6, group A, member 1
0.0117	0.000787	-3.71064	-0.902774	-1.96	1.96	NRG1	neuregulin 1
0.00174	6.7e-05	-4.58273	1.46013	-1.27	1.27	IQGAP2	IQ motif containing GTPase activating protein 2
0.00874	0.000527	3.8553	-0.521586	2.21	2.21	NTM	neurotrimin
0.00201	8.03e-05	-4.51992	1.28574	-3.39	3.39	NTN4	netrin 4
0.00663	0.000362	-3.99037	-0.161107	-3.35	3.35	NTNG1	netrin G1
0.00176	6.82e-05	4.57683	1.44374	0.671	0.671	SETD5	SET domain containing 5
0.00177	6.83e-05	-4.57619	1.44196	-0.831	0.831	LOC339352	cytosolic thiouridylase subunit 1 homolog (S. pombe) pseudogene
0.000888	2.86e-05	-4.87751	2.28384	-3.01	3.01	NUAK2	NUAK family, SNF1-like kinase, 2
0.00177	6.86e-05	-4.57478	1.43802	-1.24	1.24	ENPP4	ectonucleotide pyrophosphatase/phosphodiesterase 4 (putative)
0.00177	6.87e-05	-4.57396	1.43575	-0.531	0.531	XLOC_000243
0.00177	6.88e-05	-4.57342	1.43426	-0.873	0.873	NDUFB8	NADH dehydrogenase (ubiquinone) 1 beta subcomplex, 8, 19kDa
0.00177	6.88e-05	-4.57341	1.43422	-1.36	1.36	KIAA1671
0.00178	6.91e-05	4.57228	1.43108	0.805	0.805	RPL36	ribosomal protein L36
0.00217	8.82e-05	4.48725	1.19526	1.51	1.51	NUDT1	nudix (nucleoside diphosphate linked moiety X)-type motif 1
0.00179	6.95e-05	-4.56989	1.42446	-1.06	1.06	FUK	fucokinase
0.000819	2.6e-05	-4.91024	2.37575	-1.55	1.55	NUDT7	nudix (nucleoside diphosphate linked moiety X)-type motif 7
5.18e-05	8.84e-07	-6.07624	5.66612	-2.2	2.2	NUDT8	nudix (nucleoside diphosphate linked moiety X)-type motif 8
0.00179	6.97e-05	-4.56913	1.42232	-0.659	0.659	XLOC_006805
0.000384	1.02e-05	-5.23174	3.28161	-1.51	1.51	NUP62CL	nucleoporin 62kDa C-terminal like
0.0182	0.00146	3.48501	-1.48578	2.39	2.39	NUSAP1	nucleolar and spindle associated protein 1
7.5e-05	1.4e-06	-5.9179	5.22028	-1.63	1.63	ODAM	odontogenic, ameloblast asssociated
0.00182	7.09e-05	-4.56325	1.406	-0.662	0.662	AGAP1-IT1	AGAP1 intronic transcript 1 (non-protein coding)
0.00182	7.1e-05	-4.56264	1.4043	-0.432	0.432	FLJ35282	uncharacterized LOC441389
0.00182	7.11e-05	-4.56222	1.40313	-1.09	1.09	MRO	maestro
0.00183	7.14e-05	-4.56052	1.39842	-0.754	0.754	DERA	deoxyribose-phosphate aldolase (putative)
0.00138	4.94e-05	-4.68863	1.75512	-3.37	3.37	ODF3L2	outer dense fiber of sperm tails 3-like 2
0.0313	0.00312	3.19831	-2.20272	1.52	1.52	ODZ4	odz, odd Oz/ten-m homolog 4 (Drosophila)
0.00184	7.2e-05	-4.55797	1.39134	-1.02	1.02	HEATR7B1	HEAT repeat containing 7B1
1.16e-05	1.35e-07	-6.73337	7.50039	-6.11	6.11	OGDHL	oxoglutarate dehydrogenase-like
0.00185	7.25e-05	4.55527	1.38384	0.491	0.491	XLOC_008659
0.00186	7.29e-05	-4.55358	1.37913	-1.32	1.32	ALDH1B1	aldehyde dehydrogenase 1 family, member B1
0.023	0.00202	3.36219	-1.79644	2.26	2.26	OIP5	Opa interacting protein 5
0.00187	7.35e-05	-4.55084	1.37154	-0.736	0.736	CTAGE15P	CTAGE family, member 15, pseudogene
4.97e-05	8.41e-07	-6.09343	5.71447	-3.23	3.23	OLFM4	olfactomedin 4
0.00188	7.4e-05	-4.54804	1.36378	-0.971	0.971	GDPD3	glycerophosphodiester phosphodiesterase domain containing 3
0.000819	2.6e-05	4.91069	2.37703	2.57	2.57	OLFML2B	olfactomedin-like 2B
0.00188	7.41e-05	-4.54763	1.36263	-0.908	0.908	COX6B1	cytochrome c oxidase subunit VIb polypeptide 1 (ubiquitous)
0.00189	7.44e-05	-4.54638	1.35915	-1.46	1.46	LOC553103	uncharacterized LOC553103
2.39e-05	3.35e-07	-6.41358	6.61158	-3.88	3.88	OLIG1	oligodendrocyte transcription factor 1
0.00276	0.00012	-4.37906	0.89653	-1.86	1.86	OPLAH	5-oxoprolinase (ATP-hydrolysing)
1.72e-05	2.23e-07	-6.55589	7.00811	-2.92	2.92	OR5L2	olfactory receptor, family 5, subfamily L, member 2
0.00174	6.69e-05	-4.58351	1.46229	-3.25	3.25	OVOL1	ovo-like 1(Drosophila)
0.0019	7.52e-05	-4.54284	1.34934	-0.769	0.769	C8orf80	chromosome 8 open reading frame 80
0.00193	7.64e-05	-4.53739	1.33422	-0.634	0.634	XLOC_005225
0.00193	7.65e-05	-4.5369	1.33286	-1.1	1.1	TMEM150A	transmembrane protein 150A
0.000708	2.16e-05	-4.9738	2.55444	-2.16	2.16	OVOL2	ovo-like 2 (Drosophila)
0.00139	5e-05	-4.68409	1.74246	-1.76	1.76	OXCT1	3-oxoacid CoA transferase 1
0.00194	7.71e-05	4.53413	1.32517	1.16	1.16	TBX19	T-box 19
0.00195	7.71e-05	-4.53379	1.32421	-0.789	0.789	OSBP	oxysterol binding protein
0.00195	7.72e-05	-4.53347	1.32334	-0.729	0.729	NDUFAF3	NADH dehydrogenase (ubiquinone) 1 alpha subcomplex, assembly factor 3
0.00195	7.73e-05	-4.53324	1.3227	-1.07	1.07	SEMA6D	sema domain, transmembrane domain (TM), and cytoplasmic domain, (semaphorin) 6D
0.00196	7.79e-05	-4.53033	1.31462	-1.49	1.49	ZMYND12	zinc finger, MYND-type containing 12
0.00197	7.81e-05	-4.52954	1.31244	-0.99	0.99	LOC644339	ankyrin repeat domain-containing protein 20B-like
0.00197	7.82e-05	-4.52919	1.31146	-1.2	1.2	ACTR3B	ARP3 actin-related protein 3 homolog B (yeast)
0.00199	7.9e-05	-4.52553	1.30131	-0.428	0.428	XLOC_005574
0.00199	7.92e-05	-4.52485	1.29941	-0.682	0.682	NLRP14	NLR family, pyrin domain containing 14
0.00199	7.94e-05	-4.52373	1.29632	-1.31	1.31	LOC100133124	cytochrome c oxidase subunit 7B, mitochondrial-like
0.002	7.95e-05	4.52326	1.29501	1.19	1.19	PLXNA3	plexin A3
0.00203	8.11e-05	-4.51659	1.27653	-1.05	1.05	ASB9P1	ankyrin repeat and SOCS box containing 9 pseudogene 1
0.00151	5.6e-05	-4.64505	1.63358	-2.05	2.05	OXER1	oxoeicosanoid (OXE) receptor 1
3.18e-07	1.31e-09	-8.42053	12.0116	-1.85	1.85	OXT	oxytocin, prepropeptide
0.00206	8.21e-05	-4.51191	1.26357	-0.755	0.755	LIAS	lipoic acid synthetase
0.00207	8.27e-05	-4.50968	1.25738	-0.426	0.426	XLOC_011893
6.74e-09	3.32e-12	-10.8223	17.7766	-2.47	2.47	P39189
0.00207	8.31e-05	4.50793	1.25252	0.69	0.69	ASGR1	asialoglycoprotein receptor 1
0.00463	0.000231	-4.14975	0.26925	-1.7	1.7	PADI2	peptidyl arginine deiminase, type II
0.00209	8.39e-05	-4.50464	1.2434	-1.45	1.45	KIFC3	kinesin family member C3
0.0021	8.41e-05	-4.50384	1.24118	-1.15	1.15	XLOC_l2_015812
0.0021	8.41e-05	-4.50367	1.24071	-1.08	1.08	DCAF12L1	DDB1 and CUL4 associated factor 12-like 1
0.0021	8.44e-05	-4.50256	1.23765	-1.12	1.12	CCDC148	coiled-coil domain containing 148
0.0021	8.45e-05	-4.50213	1.23646	-1.13	1.13	DNAJB2	DnaJ (Hsp40) homolog, subfamily B, member 2
0.0021	8.46e-05	-4.5016	1.23497	-0.675	0.675	SHBG	sex hormone-binding globulin
0.0021	8.46e-05	-4.50147	1.23463	-1.39	1.39	INSR	insulin receptor
2.97e-09	1.05e-12	-11.3213	18.8726	-5.04	5.04	PAH	phenylalanine hydroxylase
0.00212	8.52e-05	-4.49925	1.22849	-0.861	0.861	LOC100131000	uncharacterized LOC100131000
0.00246	0.000103	-4.43168	1.04161	-2.38	2.38	PAK6	p21 protein (Cdc42/Rac)-activated kinase 6
3.73e-06	3.26e-08	-7.23817	8.88445	-3.79	3.79	PALM3	paralemmin 3
0.00212	8.56e-05	-4.49768	1.22412	-1.06	1.06	THRB	thyroid hormone receptor, beta
0.00213	8.58e-05	-4.49674	1.22153	-1.17	1.17	PLA1A	phospholipase A1 member A
0.00213	8.61e-05	4.49575	1.21878	1.47	1.47	MMD	monocyte to macrophage differentiation-associated
0.00213	8.61e-05	-4.49563	1.21846	-1.41	1.41	ATP5G1	ATP synthase, H+ transporting, mitochondrial Fo complex, subunit C1 (subunit 9)
0.00123	4.27e-05	-4.73902	1.89589	-2.29	2.29	PANK1	pantothenate kinase 1
0.00214	8.66e-05	4.49367	1.21304	0.862	0.862	C12orf45	chromosome 12 open reading frame 45
0.00215	8.69e-05	-4.49215	1.2088	-0.799	0.799	XLOC_013647
0.00215	8.72e-05	-4.4912	1.2062	-1.02	1.02	CRADD	CASP2 and RIPK1 domain containing adaptor with death domain
0.00216	8.74e-05	4.49034	1.20379	1.14	1.14	NOP56	NOP56 ribonucleoprotein homolog (yeast)
3.69e-05	5.79e-07	-6.22328	6.07909	-5.05	5.05	PAQR5	progestin and adipoQ receptor family member V
0.0154	0.00114	-3.5751	-1.2548	-2.2	2.2	PARD6B	par-6 partitioning defective 6 homolog beta (C. elegans)
0.00218	8.89e-05	-4.48453	1.18771	-1.22	1.22	XLOC_009124
0.00219	8.91e-05	4.48344	1.18471	0.974	0.974	XLOC_l2_002076
0.0022	8.94e-05	-4.48237	1.18175	-0.911	0.911	BRD9	bromodomain containing 9
2.87e-08	4.24e-11	-9.76203	15.3323	-3	3	PBLD	phenazine biosynthesis-like protein domain containing
0.00223	9.09e-05	-4.47651	1.16553	-0.797	0.797	XLOC_002433
0.00224	9.13e-05	-4.47497	1.16125	-1.38	1.38	LRRC2	leucine rich repeat containing 2
0.00224	9.14e-05	-4.47478	1.16073	-0.862	0.862	XLOC_013660
0.00186	7.32e-05	-4.55188	1.37442	-1.6	1.6	PCBD1	pterin-4 alpha-carbinolamine dehydratase/dimerization cofactor of hepatocyte nuclear factor 1 alpha
0.00224	9.17e-05	-4.47351	1.15723	-0.741	0.741	IQUB	IQ motif and ubiquitin domain containing
0.00225	9.19e-05	-4.47268	1.15493	-0.735	0.735	NAA60	N(alpha)-acetyltransferase 60, NatF catalytic subunit
0.00225	9.21e-05	-4.47203	1.15313	-1.14	1.14	C9orf169	chromosome 9 open reading frame 169
2.08e-05	2.85e-07	-6.47031	6.76983	-1.55	1.55	PCBP2	poly(rC) binding protein 2
0.00226	9.27e-05	4.4698	1.14697	0.559	0.559	WDR82	WD repeat domain 82
1.42e-06	9.84e-09	-7.67199	10.0519	-2.2	2.2	PCCA	propionyl CoA carboxylase, alpha polypeptide
0.00227	9.32e-05	-4.46808	1.14219	-1.09	1.09	PRB1	proline-rich protein BstNI subfamily 1
0.00227	9.32e-05	-4.46782	1.14148	-0.935	0.935	LOC100506253	uncharacterized LOC100506253
0.000223	5.3e-06	-5.45776	3.9204	-3.33	3.33	PCDH1	protocadherin 1
0.00227	9.34e-05	-4.46722	1.13983	-0.803	0.803	CNGA1	cyclic nucleotide gated channel alpha 1
0.0183	0.00147	3.48237	-1.4925	2.07	2.07	PCDH18	protocadherin 18
0.00228	9.38e-05	-4.46556	1.13524	-1.27	1.27	RNPC3	RNA-binding region (RNP1, RRM) containing 3
0.0023	9.46e-05	-4.46258	1.127	-1.45	1.45	CDKL2	cyclin-dependent kinase-like 2 (CDC2-related kinase)
0.0023	9.46e-05	-4.46256	1.12695	-0.742	0.742	FLJ30403	uncharacterized LOC729975
0.0023	9.48e-05	-4.46187	1.12504	-1.37	1.37	ENDOG	endonuclease G
0.0023	9.49e-05	4.46168	1.1245	1.19	1.19	ELOVL4	ELOVL fatty acid elongase 4
0.00232	9.58e-05	-4.45817	1.1148	-1.24	1.24	XLOC_l2_014098
0.00233	9.61e-05	-4.45708	1.11179	-0.89	0.89	PPP2R5A	protein phosphatase 2, regulatory subunit B', alpha
0.00233	9.63e-05	4.45663	1.11054	1.38	1.38	C1orf21	chromosome 1 open reading frame 21
0.00234	9.66e-05	4.45533	1.10694	0.833	0.833	RECK	reversion-inducing-cysteine-rich protein with kazal motifs
0.00234	9.68e-05	-4.4548	1.10549	-0.861	0.861	C7orf63	chromosome 7 open reading frame 63
0.00234	9.69e-05	-4.4544	1.10439	-0.724	0.724	BTBD7	BTB (POZ) domain containing 7
0.00235	9.72e-05	-4.45329	1.10132	-0.989	0.989	LOC100216545	uncharacterized LOC100216545
0.00235	9.73e-05	-4.45287	1.10015	-0.991	0.991	POU3F3	POU class 3 homeobox 3
0.00235	9.74e-05	-4.45271	1.09971	-0.84	0.84	SPAG5-AS1	SPAG5 antisense RNA 1 (non-protein coding)
0.00235	9.75e-05	-4.45212	1.09807	-1.43	1.43	ESRP1	epithelial splicing regulatory protein 1
0.00235	9.77e-05	-4.45163	1.09671	-0.955	0.955	XLOC_l2_006939
0.00238	9.88e-05	-4.44747	1.08521	-0.521	0.521	FLJ46120	uncharacterized LOC647008
0.00239	9.92e-05	-4.446	1.08117	-1.33	1.33	TTC38	tetratricopeptide repeat domain 38
0.0024	9.99e-05	-4.44358	1.07449	-1.49	1.49	AGPHD1	aminoglycoside phosphotransferase domain containing 1
0.00241	0.0001	-4.44299	1.07283	-0.999	0.999	XLOC_010767
0.00241	0.0001	4.44293	1.07268	1.2	1.2	LOC100506831	uncharacterized LOC100506831
0.00241	0.000101	-4.44156	1.0689	-0.998	0.998	LOC645591	uncharacterized LOC645591
0.0497	0.00618	2.93216	-2.83993	1.96	1.96	PCDHB10	protocadherin beta 10
0.00242	0.000101	-4.44048	1.06592	-1.43	1.43	C12orf28	chromosome 12 open reading frame 28
0.00243	0.000101	-4.43873	1.06107	-0.993	0.993	NUDT12	nudix (nucleoside diphosphate linked moiety X)-type motif 12
0.00243	0.000101	4.43847	1.06037	0.793	0.793	MSL3	male-specific lethal 3 homolog (Drosophila)
0.00243	0.000102	4.43786	1.05869	0.455	0.455	XLOC_l2_010013
0.0383	0.0042	3.08386	-2.48036	1.92	1.92	PCDHB2	protocadherin beta 2
0.00244	0.000102	4.43648	1.05487	0.364	0.364	XLOC_004096
0.00244	0.000102	4.43548	1.05212	0.76	0.76	PPP1R12A	protein phosphatase 1, regulatory subunit 12A
0.000793	2.49e-05	-4.92482	2.41672	-1.54	1.54	PCDP1	primary ciliary dyskinesia protein 1
0.00245	0.000103	4.43374	1.04729	0.426	0.426	ITIH1	inter-alpha-trypsin inhibitor heavy chain 1
0.00245	0.000103	-4.43282	1.04476	-1.06	1.06	OPA3	optic atrophy 3 (autosomal recessive, with chorea and spastic paraplegia)
0.00245	0.000103	4.43273	1.04452	1.03	1.03	RPS19	ribosomal protein S19
0.00245	0.000103	-4.43234	1.04342	-0.592	0.592	POU3F4	POU class 3 homeobox 4
5.89e-08	1.29e-10	-9.31735	14.2596	-8.32	8.32	PCK1	phosphoenolpyruvate carboxykinase 1 (soluble)
0.00246	0.000103	-4.43147	1.04102	-0.576	0.576	OVCA2	ovarian tumor suppressor candidate 2
0.00908	0.000554	-3.83765	-0.56837	-3.75	3.75	PCOLCE2	procollagen C-endopeptidase enhancer 2
0.00247	0.000104	4.42881	1.03368	1.23	1.23	CNTRL	centriolin
0.00247	0.000104	-4.42853	1.03292	-1.18	1.18	MPP7	membrane protein, palmitoylated 7 (MAGUK p55 subfamily member 7)
0.00247	0.000104	4.42835	1.03243	1.42	1.42	DNMT1	DNA (cytosine-5-)-methyltransferase 1
0.00248	0.000105	4.4272	1.02924	1.04	1.04	XLOC_l2_009968
0.00249	0.000105	-4.42561	1.02486	-0.673	0.673	GMPR2	guanosine monophosphate reductase 2
1.55e-07	5.19e-10	-8.77403	12.911	-2.47	2.47	PCP2	Purkinje cell protein 2
0.00251	0.000106	4.423	1.01765	0.869	0.869	CDC42SE1	CDC42 small effector 1
0.00251	0.000106	-4.42281	1.01714	-0.739	0.739	XLOC_l2_005295
0.00251	0.000106	-4.42172	1.01411	-0.882	0.882	ILVBL	ilvB (bacterial acetolactate synthase)-like
0.00252	0.000107	-4.42128	1.01289	-0.847	0.847	UQCRQ	ubiquinol-cytochrome c reductase, complex III subunit VII, 9.5kDa
0.00253	0.000107	-4.41963	1.00835	-0.734	0.734	LOC100130264	uncharacterized LOC100130264
0.00226	9.26e-05	-4.47008	1.14773	-1.52	1.52	PCSK4	proprotein convertase subtilisin/kexin type 4
0.00253	0.000107	4.4189	1.00634	0.651	0.651	NCK1	NCK adaptor protein 1
0.00254	0.000108	-4.41774	1.00314	-1.01	1.01	SPRR2D	small proline-rich protein 2D
0.00674	0.000369	3.98331	-0.180048	1.66	1.66	PCSK5	proprotein convertase subtilisin/kexin type 5
0.00254	0.000108	-4.41671	1.0003	-1.36	1.36	DGCR10	DiGeorge syndrome critical region gene 10
0.00254	0.000108	-4.41659	0.999964	-0.985	0.985	UQCR10	ubiquinol-cytochrome c reductase, complex III subunit X
0.00254	0.000108	4.41655	0.999852	0.774	0.774	NUP85	nucleoporin 85kDa
0.00255	0.000108	4.41564	0.997357	1.27	1.27	LOC648740	actin, gamma 2, smooth muscle, enteric pseudogene
0.0302	0.00298	-3.21595	-2.15945	-1.86	1.86	PDE2A	phosphodiesterase 2A, cGMP-stimulated
0.00255	0.000108	-4.41519	0.996113	-0.517	0.517	LOC100128787	uncharacterized LOC100128787
0.00256	0.000109	-4.4134	0.991159	-0.562	0.562	KCNE1	potassium voltage-gated channel, Isk-related family, member 1
3.61e-05	5.61e-07	-6.23405	6.10928	-1.61	1.61	PDE4D	phosphodiesterase 4D, cAMP-specific
0.00256	0.000109	-4.41256	0.988836	-0.605	0.605	OTOGL	otogelin-like
0.00257	0.00011	4.41131	0.985396	1.1	1.1	RPS2P32	ribosomal protein S2 pseudogene 32
0.00257	0.00011	-4.4106	0.983446	-1.08	1.08	PPDPF	pancreatic progenitor cell differentiation and proliferation factor homolog (zebrafish)
0.00257	0.00011	4.41019	0.982314	0.61	0.61	POGLUT1	protein O-glucosyltransferase 1
0.00259	0.000111	-4.40812	0.976612	-1.27	1.27	FHIT	fragile histidine triad gene
0.000153	3.32e-06	-5.61913	4.37664	-2.2	2.2	PDE8B	phosphodiesterase 8B
0.00259	0.000111	-4.4074	0.974605	-1.09	1.09	XLOC_005542
0.0026	0.000111	-4.40589	0.970442	-0.899	0.899	LOC340090	uncharacterized LOC340090
0.0026	0.000111	-4.40573	0.970016	-0.893	0.893	XLOC_012471
0.00261	0.000112	-4.4046	0.966888	-0.65	0.65	NKX2-5	NK2 homeobox 5
0.00261	0.000112	4.40386	0.964849	1.01	1.01	PLD2	phospholipase D2
0.0405	0.00455	3.05219	-2.55623	1.6	1.6	PDGFC	platelet derived growth factor C
0.00262	0.000112	4.40225	0.960407	1.37	1.37	FAM57A	family with sequence similarity 57, member A
0.00263	0.000113	-4.40083	0.956496	-0.405	0.405	USH2A	Usher syndrome 2A (autosomal recessive, mild)
0.00264	0.000114	-4.39903	0.951531	-0.702	0.702	LOC100505676	uncharacterized LOC100505676
0.00264	0.000114	4.39861	0.950388	0.947	0.947	WRN	Werner syndrome, RecQ helicase-like
0.00266	0.000114	-4.39676	0.945277	-0.945	0.945	CALCR	calcitonin receptor
0.0379	0.00413	3.09056	-2.46426	2.18	2.18	PDGFRL	platelet-derived growth factor receptor-like
0.00266	0.000115	-4.39602	0.943243	-1.08	1.08	FAM164C	family with sequence similarity 164, member C
4.91e-05	8.3e-07	-6.09806	5.72749	-1.52	1.52	PDHA1	pyruvate dehydrogenase (lipoamide) alpha 1
0.00267	0.000115	4.39465	0.93948	0.686	0.686	XLOC_l2_010508
0.00267	0.000115	4.39418	0.938161	1.5	1.5	PDLIM7	PDZ and LIM domain 7 (enigma)
0.00267	0.000115	-4.39365	0.936724	-1.38	1.38	ABHD14B	abhydrolase domain containing 14B
0.00153	5.68e-05	4.63995	1.61936	3.54	3.54	PDLIM3	PDZ and LIM domain 3
0.0027	0.000117	-4.38908	0.92413	-0.87	0.87	MKKS	McKusick-Kaufman syndrome
0.0105	0.000671	3.76856	-0.750787	1.92	1.92	PDPN	podoplanin
0.0027	0.000117	-4.38844	0.922346	-1.47	1.47	ALDH2	aldehyde dehydrogenase 2 family (mitochondrial)
0.00273	0.000118	-4.38465	0.911928	-1.06	1.06	KIRREL2	kin of IRRE like 2 (Drosophila)
5.25e-08	1.12e-10	-9.37345	14.3965	-4.12	4.12	PDZD3	PDZ domain containing 3
0.00275	0.000119	-4.38202	0.904682	-0.612	0.612	C2CD4D	C2 calcium-dependent domain containing 4D
0.00275	0.00012	-4.38078	0.901256	-0.323	0.323	DNAJB3	DnaJ (Hsp40) homolog, subfamily B, member 3
7.92e-06	8.32e-08	-6.904	7.97102	-5.2	5.2	PDZK1	PDZ domain containing 1
0.00276	0.00012	-4.37947	0.897662	-0.877	0.877	SENP8	SUMO/sentrin specific peptidase family member 8
0.00276	0.00012	-4.37864	0.895368	-1.15	1.15	SPATA4	spermatogenesis associated 4
0.00277	0.000121	-4.3775	0.892238	-1.09	1.09	TBC1D1	TBC1 (tre-2/USP6, BUB2, cdc16) domain family, member 1
0.00278	0.000121	-4.37651	0.889501	-0.899	0.899	VAMP2	vesicle-associated membrane protein 2 (synaptobrevin 2)
0.00278	0.000121	4.37566	0.887169	0.995	0.995	IKBIP	IKBKB interacting protein
8.94e-05	1.74e-06	-5.84224	5.00685	-5.9	5.9	PDZK1IP1	PDZK1 interacting protein 1
0.00278	0.000121	4.37544	0.88655	0.41	0.41	LOC100506631	uncharacterized LOC100506631
0.00279	0.000122	-4.37451	0.88399	-0.592	0.592	XLOC_003695
0.00279	0.000122	-4.3744	0.883699	-0.994	0.994	SLC25A44	solute carrier family 25, member 44
0.00279	0.000122	4.37409	0.882833	0.814	0.814	LOC648771	60S ribosomal protein L12-like
4.02e-07	1.84e-09	-8.292	11.6803	-2.16	2.16	PEBP1	phosphatidylethanolamine binding protein 1
0.00279	0.000122	4.37273	0.8791	0.93	0.93	RASSF3	Ras association (RalGDS/AF-6) domain family member 3
0.0028	0.000123	-4.3723	0.877904	-1.49	1.49	LOC650368	asparagine-linked glycosylation 1-like pseudogene
0.0028	0.000123	-4.37158	0.875928	-0.699	0.699	ZDHHC6	zinc finger, DHHC-type containing 6
0.00102	3.39e-05	-4.81834	2.11791	-1.74	1.74	PEBP4	phosphatidylethanolamine-binding protein 4
0.00281	0.000123	4.37001	0.871617	0.859	0.859	CDK17	cyclin-dependent kinase 17
0.00281	0.000124	-4.36928	0.869594	-0.832	0.832	ACAD10	acyl-CoA dehydrogenase family, member 10
0.00284	0.000125	-4.36581	0.860045	-0.839	0.839	FSTL4	follistatin-like 4
1.29e-05	1.56e-07	-6.68237	7.35921	-2.09	2.09	PEPD	peptidase D
0.00285	0.000126	-4.36394	0.854897	-1.06	1.06	LOC644686	uncharacterized LOC644686
0.00285	0.000126	-4.36376	0.854422	-1.1	1.1	SNORA59B	small nucleolar RNA, H/ACA box 59B
0.00289	0.000128	4.35843	0.839756	1.11	1.11	RAB9B	RAB9B, member RAS oncogene family
0.00289	0.000128	4.35788	0.838222	0.682	0.682	FAM160B1	family with sequence similarity 160, member B1
0.0341	0.00354	-3.14944	-2.3219	-2.41	2.41	PERP	PERP, TP53 apoptosis effector
0.00289	0.000128	-4.35741	0.836952	-1.01	1.01	SPHK2	sphingosine kinase 2
0.00155	5.78e-05	4.63432	1.6037	2.27	2.27	PGF	placental growth factor
0.0438	0.00513	3.00555	-2.66723	1.78	1.78	PHF19	PHD finger protein 19
1.46e-05	1.82e-07	-6.62664	7.20466	-2.16	2.16	PHYH	phytanoyl-CoA 2-hydroxylase
0.00292	0.000129	-4.353	0.824809	-1.36	1.36	ACADVL	acyl-CoA dehydrogenase, very long chain
0.00293	0.00013	4.35185	0.821652	0.92	0.92	SLC38A9	solute carrier family 38, member 9
0.00294	0.00013	4.3508	0.818766	0.631	0.631	BTN2A1	butyrophilin, subfamily 2, member A1
0.00295	0.000131	-4.34969	0.815704	-0.756	0.756	LOC100132618	uncharacterized LOC100132618
0.00296	0.000131	4.3478	0.810512	0.482	0.482	XLOC_l2_003270
0.00296	0.000132	4.34702	0.808366	0.953	0.953	SETD7	SET domain containing (lysine methyltransferase) 7
0.00125	4.33e-05	-4.73406	1.88201	-2.8	2.8	PI16	peptidase inhibitor 16
0.00297	0.000132	4.34616	0.806014	0.918	0.918	RPA1	replication protein A1, 70kDa
0.00298	0.000133	4.34426	0.800792	1.27	1.27	SLC4A7	solute carrier family 4, sodium bicarbonate cotransporter, member 7
0.00301	0.000134	-4.34125	0.792525	-0.773	0.773	SLC25A16	solute carrier family 25 (mitochondrial carrier; Graves disease autoantigen), member 16
0.00857	0.000512	3.86596	-0.493287	2.18	2.18	PIF1	PIF1 5'-to-3' DNA helicase homolog (S. cerevisiae)
0.00302	0.000135	-4.33928	0.787094	-0.716	0.716	SAFB2	scaffold attachment factor B2
0.0012	4.12e-05	-4.7514	1.9305	-5.28	5.28	PIGR	polymeric immunoglobulin receptor
0.0035	0.000163	-4.27319	0.60585	-2	2	PIK3C2G	phosphoinositide-3-kinase, class 2, gamma polypeptide
0.00303	0.000135	4.33796	0.783488	0.883	0.883	XLOC_003825
0.00305	0.000136	-4.33545	0.776576	-1.29	1.29	NAPEPLD	N-acyl phosphatidylethanolamine phospholipase D
0.00305	0.000136	-4.33507	0.775538	-1.27	1.27	PHYHIPL	phytanoyl-CoA 2-hydroxylase interacting protein-like
0.00305	0.000137	4.33429	0.773386	0.69	0.69	PPP3CB	protein phosphatase 3, catalytic subunit, beta isozyme
0.00305	0.000137	4.33397	0.772512	0.79	0.79	KIAA1841	KIAA1841
0.00306	0.000137	-4.33293	0.769645	-0.932	0.932	UNC13B	unc-13 homolog B (C. elegans)
0.00306	0.000137	-4.33272	0.769093	-0.865	0.865	NDUFA1	NADH dehydrogenase (ubiquinone) 1 alpha subcomplex, 1, 7.5kDa
0.00307	0.000138	-4.33183	0.76664	-0.71	0.71	LOC100652967	6.8 kDa mitochondrial proteolipid-like
0.00307	0.000138	-4.33113	0.764725	-0.842	0.842	MDH1	malate dehydrogenase 1, NAD (soluble)
0.00308	0.000139	-4.32944	0.760071	-1.12	1.12	ANKRD18B	ankyrin repeat domain 18B
0.0167	0.00128	-3.5326	-1.36406	-1.53	1.53	PIM3	pim-3 oncogene
1.32e-08	1.04e-11	-10.3387	16.6816	-2.1	2.1	PIPOX	pipecolic acid oxidase
0.0031	0.00014	-4.32629	0.751421	-1.11	1.11	PARK2	parkinson protein 2, E3 ubiquitin protein ligase (parkin)
0.00311	0.00014	4.32561	0.749551	0.869	0.869	RBPJ	recombination signal binding protein for immunoglobulin kappa J region
0.00312	0.000141	-4.3239	0.744859	-1.48	1.48	HSPA4L	heat shock 70kDa protein 4-like
0.00312	0.000141	-4.32347	0.743692	-0.489	0.489	SGSM1	small G protein signaling modulator 1
2.87e-06	2.34e-08	-7.35671	9.20559	-1.85	1.85	PKHD1	polycystic kidney and hepatic disease 1 (autosomal recessive)
0.00313	0.000141	-4.32209	0.739891	-0.455	0.455	XLOC_007913
8.97e-07	5.38e-09	-7.89383	10.6402	-1.76	1.76	PKLR	pyruvate kinase, liver and RBC
0.00315	0.000142	-4.3196	0.733062	-1.46	1.46	GPD1L	glycerol-3-phosphate dehydrogenase 1-like
0.00315	0.000143	-4.31931	0.732273	-0.717	0.717	DNAH6	dynein, axonemal, heavy chain 6
8.84e-05	1.71e-06	-5.84815	5.02354	-1.52	1.52	PLA2G4F	phospholipase A2, group IVF
0.00315	0.000143	4.31868	0.730542	0.664	0.664	SNORD18A	small nucleolar RNA, C/D box 18A
0.00315	0.000143	4.31837	0.729682	0.656	0.656	RDH16	retinol dehydrogenase 16 (all-trans)
0.00316	0.000144	-4.31695	0.725784	-0.333	0.333	FAM95B1	family with sequence similarity 95, member B1
0.00317	0.000144	-4.31658	0.724773	-1.02	1.02	DMRTA1	DMRT-like family A1
0.00317	0.000144	4.31645	0.724405	1.01	1.01	MPZL1	myelin protein zero-like 1
0.0487	0.00602	2.94302	-2.81453	2.99	2.99	PLA2G7	phospholipase A2, group VII (platelet-activating factor acetylhydrolase, plasma)
0.000303	7.66e-06	-5.3312	3.56262	-2.41	2.41	PLA2R1	phospholipase A2 receptor 1, 180kDa
0.00318	0.000144	-4.31496	0.720338	-1.37	1.37	C15orf59	chromosome 15 open reading frame 59
0.00318	0.000145	-4.31429	0.71849	-1.08	1.08	DHRS1	dehydrogenase/reductase (SDR family) member 1
0.00975	0.000612	3.80192	-0.66287	1.67	1.67	PLB1	phospholipase B1
0.00601	0.000319	-4.03457	-0.042261	-2.1	2.1	PLCD4	phospholipase C, delta 4
0.0032	0.000146	4.31121	0.710045	1.29	1.29	XXYLT1	xyloside xylosyltransferase 1
0.00321	0.000146	4.31055	0.708233	1.07	1.07	BRCA2	breast cancer 2, early onset
0.00322	0.000147	-4.30895	0.703836	-1.31	1.31	CYP4F30P	cytochrome P450, family 4, subfamily F, polypeptide 30, pseudogene
0.00323	0.000147	4.30807	0.701434	0.408	0.408	XLOC_004680
0.00324	0.000148	-4.30698	0.698426	-1.27	1.27	NRCAM	neuronal cell adhesion molecule
0.00325	0.000148	-4.30548	0.694307	-1.21	1.21	AKR7A2P1	aldo-keto reductase family 7, member A2 pseudogene 1
0.00206	8.24e-05	-4.51106	1.26119	-2.31	2.31	PLCG2	phospholipase C, gamma 2 (phosphatidylinositol-specific)
0.00327	0.000149	4.30317	0.687982	0.324	0.324	XLOC_l2_008221
0.00328	0.00015	-4.30174	0.684067	-0.931	0.931	PACSIN2	protein kinase C and casein kinase substrate in neurons 2
0.00328	0.00015	4.30165	0.683808	0.44	0.44	TEX101	testis expressed 101
0.0033	0.000151	-4.29817	0.674276	-0.734	0.734	FBXL15	F-box and leucine-rich repeat protein 15
6.36e-05	1.15e-06	-5.98581	5.41162	-3.04	3.04	PLCL1	phospholipase C-like 1
0.00331	0.000152	4.2972	0.671616	0.4	0.4	XLOC_001938
0.00332	0.000152	4.29643	0.669519	0.298	0.298	XLOC_012560
0.00333	0.000153	4.29509	0.665823	0.725	0.725	RRN3	RRN3 RNA polymerase I transcription factor homolog (S. cerevisiae)
0.00333	0.000153	4.29497	0.665497	1.01	1.01	GNA13	guanine nucleotide binding protein (G protein), alpha 13
0.00333	0.000153	4.29448	0.66416	0.707	0.707	KIF1B	kinesin family member 1B
0.00334	0.000153	-4.29374	0.662127	-1.11	1.11	MARVELD3	MARVEL domain containing 3
0.00334	0.000154	4.29278	0.659502	1.05	1.05	PSD3	pleckstrin and Sec7 domain containing 3
0.00335	0.000154	-4.29222	0.657956	-0.589	0.589	C16orf78	chromosome 16 open reading frame 78
0.00336	0.000154	-4.29118	0.655119	-0.639	0.639	UQCRB	ubiquinol-cytochrome c reductase binding protein
0.00412	0.000198	4.2046	0.418495	1.61	1.61	PLCXD1	phosphatidylinositol-specific phospholipase C, X domain containing 1
0.00337	0.000155	-4.28933	0.650058	-0.895	0.895	SOD1	superoxide dismutase 1, soluble
0.00338	0.000156	4.28765	0.645447	0.375	0.375	LOC283332	uncharacterized LOC283332
2.75e-07	1.09e-09	-8.49183	12.1944	-2.29	2.29	PLEKHA5	pleckstrin homology domain containing, family A member 5
0.0034	0.000157	4.28549	0.639542	1.43	1.43	KIAA1274	KIAA1274
4.09e-05	6.59e-07	6.1782	5.95262	1.87	1.87	PLEKHG2	pleckstrin homology domain containing, family G (with RhoGef domain) member 2
0.0034	0.000157	4.28476	0.637538	1.12	1.12	LYAR	Ly1 antibody reactive homolog (mouse)
0.0034	0.000157	-4.28451	0.636848	-1.16	1.16	PINK1	PTEN induced putative kinase 1
0.000162	3.54e-06	5.59671	4.31328	2.09	2.09	PLEKHO1	pleckstrin homology domain containing, family O member 1
2.08e-09	5.75e-13	-11.5891	19.4469	-7.56	7.56	PLG	plasminogen
0.00155	5.77e-05	-4.63481	1.60506	-2.34	2.34	PLIN4	perilipin 4
0.00343	0.000159	-4.28164	0.628973	-1.07	1.07	C1orf210	chromosome 1 open reading frame 210
0.00344	0.00016	4.2796	0.62339	0.77	0.77	MORC3	MORC family CW-type zinc finger 3
0.00344	0.00016	4.27958	0.623356	0.683	0.683	RPSA	ribosomal protein SA
0.00349	0.000162	-4.27386	0.607677	-1.03	1.03	ENAM	enamelin
7.46e-06	7.7e-08	-6.93125	8.04594	-3.24	3.24	PLIN5	perilipin 5
0.0035	0.000163	-4.27315	0.605726	-0.786	0.786	MKNK2	MAP kinase interacting serine/threonine kinase 2
0.000792	2.49e-05	-4.92563	2.41899	-1.82	1.82	PLLP	plasmolipin
0.0035	0.000163	-4.27281	0.604799	-0.497	0.497	PRKCE	protein kinase C, epsilon
0.00352	0.000164	-4.27067	0.598962	-0.974	0.974	TREH	trehalase (brush-border membrane glycoprotein)
0.00352	0.000164	4.26982	0.596615	0.315	0.315	ACTL7A	actin-like 7A
0.00352	0.000164	4.26964	0.596128	0.693	0.693	CERS5	ceramide synthase 5
0.00352	0.000164	4.26964	0.596126	0.612	0.612	AP4B1	adaptor-related protein complex 4, beta 1 subunit
0.00352	0.000164	4.26958	0.595961	0.878	0.878	AEN	apoptosis enhancing nuclease
0.00964	0.000602	-3.80758	-0.647914	-1.65	1.65	PLS1	plastin 1
0.00112	3.78e-05	-4.78075	2.01263	-1.53	1.53	PMM1	phosphomannomutase 1
0.00354	0.000165	-4.26718	0.589414	-1.3	1.3	XLOC_008982
0.00354	0.000165	4.26713	0.589258	1.17	1.17	PRDX4	peroxiredoxin 4
0.00355	0.000166	-4.26596	0.586073	-0.535	0.535	LOC100506085	uncharacterized LOC100506085
0.0069	0.000382	-3.97069	-0.213884	-2.52	2.52	PNP	purine nucleoside phosphorylase
0.00358	0.000167	4.26285	0.577551	0.572	0.572	CHRNA6	cholinergic receptor, nicotinic, alpha 6
0.00358	0.000168	-4.26218	0.575729	-1.18	1.18	COX5B	cytochrome c oxidase subunit Vb
0.00359	0.000168	-4.26105	0.572622	-1.33	1.33	MORN2	MORN repeat containing 2
0.0036	0.000169	-4.2606	0.571399	-0.722	0.722	ZMPSTE24	zinc metallopeptidase (STE24 homolog, S. cerevisiae)
0.00129	4.58e-05	-4.71513	1.8291	-2.36	2.36	PNPLA3	patatin-like phospholipase domain containing 3
0.00363	0.00017	4.25693	0.56136	0.792	0.792	APAF1	apoptotic peptidase activating factor 1
0.00364	0.000171	-4.2557	0.557988	-0.42	0.42	TTLL6	tubulin tyrosine ligase-like family, member 6
0.00366	0.000172	4.25392	0.55312	0.436	0.436	LOC100130522	uncharacterized LOC100130522
0.00366	0.000172	4.25337	0.551642	0.699	0.699	EXOSC10	exosome component 10
0.00367	0.000172	-4.25256	0.549424	-1.15	1.15	ENOSF1	enolase superfamily member 1
0.0037	0.000174	4.24925	0.540373	0.755	0.755	VEZT	vezatin, adherens junctions transmembrane protein
0.00155	5.81e-05	-4.63213	1.59758	-1.83	1.83	PNPO	pyridoxamine 5'-phosphate oxidase
0.00374	0.000176	-4.24521	0.529331	-1.39	1.39	SLC25A1	solute carrier family 25 (mitochondrial carrier; citrate transporter), member 1
0.000744	2.3e-05	-4.95338	2.497	-3.6	3.6	PODXL	podocalyxin-like
0.00664	0.000362	3.98989	-0.162407	1.68	1.68	POLE2	polymerase (DNA directed), epsilon 2 (p59 subunit)
0.00931	0.000575	3.82409	-0.604281	1.71	1.71	POLQ	polymerase (DNA directed), theta
0.00382	0.00018	4.23737	0.507908	0.416	0.416	XLOC_000514
0.00382	0.00018	-4.23712	0.507213	-1.42	1.42	ACSS2	acyl-CoA synthetase short-chain family member 2
0.00383	0.000181	4.23636	0.505161	0.574	0.574	IL9R	interleukin 9 receptor
0.00383	0.000181	4.23556	0.502972	1.02	1.02	RPL39	ribosomal protein L39
0.0135	0.000955	-3.63996	-1.08701	-1.6	1.6	POU5F1	POU class 5 homeobox 1
0.00385	0.000182	-4.23333	0.496863	-1.07	1.07	C3orf23	chromosome 3 open reading frame 23
0.000296	7.45e-06	-5.34078	3.58968	-2.28	2.28	PP7080	uncharacterized LOC25845
0.00389	0.000184	4.22938	0.486097	0.681	0.681	DIMT1	DIM1 dimethyladenosine transferase 1 homolog (S. cerevisiae)
0.00393	0.000186	4.2258	0.476326	0.865	0.865	MAP7D3	MAP7 domain containing 3
0.00393	0.000186	-4.22565	0.475902	-0.546	0.546	MFN2	mitofusin 2
0.00393	0.000187	4.22489	0.473829	0.377	0.377	XLOC_001075
0.00981	0.000617	-3.79874	-0.671271	-2.06	2.06	PPAPDC1A	phosphatidic acid phosphatase type 2 domain containing 1A
0.00395	0.000188	4.2228	0.468141	0.314	0.314	XLOC_001618
0.00396	0.000188	-4.22194	0.465786	-1.48	1.48	D2HGDH	D-2-hydroxyglutarate dehydrogenase
1.75e-06	1.28e-08	-7.57669	9.79732	-2.03	2.03	PPARA	peroxisome proliferator-activated receptor alpha
0.00397	0.000189	4.22061	0.46216	0.851	0.851	FAM178A	family with sequence similarity 178, member A
0.00399	0.00019	-4.21819	0.455558	-1.18	1.18	HRASLS2	HRAS-like suppressor 2
0.004	0.00019	-4.21763	0.454026	-0.965	0.965	XLOC_l2_014585
0.00402	0.000191	4.21571	0.448784	0.762	0.762	AP3S1	adaptor-related protein complex 3, sigma 1 subunit
7.88e-05	1.48e-06	-5.89861	5.16587	-4.11	4.11	PPARGC1A	peroxisome proliferator-activated receptor gamma, coactivator 1 alpha
0.00403	0.000192	4.21385	0.443708	1.24	1.24	FAM174B	family with sequence similarity 174, member B
0.00404	0.000193	4.2128	0.440847	0.48	0.48	XLOC_006625
0.00405	0.000193	4.21231	0.439506	1.46	1.46	NAP1L1	nucleosome assembly protein 1-like 1
0.000113	2.33e-06	5.74161	4.72274	2.01	2.01	PPP1R18	protein phosphatase 1, regulatory subunit 18
8.67e-06	9.27e-08	-6.86546	7.86495	-3.31	3.31	PPP1R1A	protein phosphatase 1, regulatory (inhibitor) subunit 1A
0.00407	0.000194	-4.21029	0.433995	-0.893	0.893	CREB3L3	cAMP responsive element binding protein 3-like 3
0.00408	0.000195	4.20936	0.431475	0.582	0.582	DDX18	DEAD (Asp-Glu-Ala-Asp) box polypeptide 18
0.00408	0.000195	-4.20901	0.430514	-1.4	1.4	XLOC_011072
0.00408	0.000196	-4.20801	0.42779	-0.775	0.775	NPY6R	neuropeptide Y receptor Y6 (pseudogene)
0.00408	0.000196	-4.20794	0.427607	-0.991	0.991	RAP2C	RAP2C, member of RAS oncogene family
0.00411	0.000197	4.20582	0.42181	0.683	0.683	NIN	ninein (GSK3B interacting protein)
0.00166	6.32e-05	-4.60299	1.51647	-1.85	1.85	PPP2R3A	protein phosphatase 2, regulatory subunit B'', alpha
0.0364	0.0039	3.11199	-2.4126	3.12	3.12	PRAME	preferentially expressed antigen in melanoma
0.00413	0.000198	4.20315	0.414533	1.31	1.31	GRK6	G protein-coupled receptor kinase 6
1.28e-06	8.72e-09	-7.71616	10.1695	-1.95	1.95	PRAP1	proline-rich acidic protein 1
0.00977	0.000613	3.80111	-0.66501	2.1	2.1	PRC1	protein regulator of cytokinesis 1
0.00414	0.000199	4.20124	0.409326	0.82	0.82	HDX	highly divergent homeobox
0.00416	0.0002	-4.19985	0.405545	-0.89	0.89	LOC100507241	uncharacterized LOC100507241
4.8e-05	8.07e-07	-6.10773	5.75466	-4.08	4.08	PRDM16	PR domain containing 16
0.00418	0.000202	-4.19763	0.399513	-0.971	0.971	FLJ44385	uncharacterized FLJ44385
0.00418	0.000202	-4.19759	0.399396	-0.708	0.708	YWHAE	tyrosine 3-monooxygenase/tryptophan 5-monooxygenase activation protein, epsilon polypeptide
0.00418	0.000202	4.19714	0.398173	0.391	0.391	LOC284757	uncharacterized LOC284757
0.00419	0.000202	-4.19678	0.397189	-0.575	0.575	ZFYVE1	zinc finger, FYVE domain containing 1
0.00419	0.000202	-4.19656	0.396581	-1.41	1.41	SYNGR1	synaptogyrin 1
0.0042	0.000203	-4.19525	0.39302	-0.665	0.665	GYS1	glycogen synthase 1 (muscle)
0.0042	0.000203	-4.1948	0.391779	-0.675	0.675	TMCO4	transmembrane and coiled-coil domains 4
0.00557	0.00029	-4.06883	0.050127	-1.99	1.99	PRKAA2	protein kinase, AMP-activated, alpha 2 catalytic subunit
0.00421	0.000203	-4.1942	0.390144	-0.394	0.394	GPX6	glutathione peroxidase 6 (olfactory)
[truncated: 30,078 more rows]

## Sheet: GSE11024
adj.P.Val	P.Value	t	B	logFC	abs	Gene
2.22e-07	2.27e-09	-8.28796	11.4209	-2.06633	2.06633	A1CF
0.0355	0.0106	-2.71849	-3.60957	-1.50992	1.50992	A2M
4.89e-05	2.37e-06	-5.76558	4.52706	-1.87071	1.87071	AADACL1
1.98e-12	2.58e-15	-14.4226	24.8737	-3.88631	3.88631	ABCB1
0.0427	0.0134	-2.62202	-3.82367	-1.79246	1.79246	ABI3BP
1.35e-07	1.26e-09	-8.51319	12.0024	-5.17382	5.17382	ABP1
5.18e-10	1.61e-12	-11.2834	18.5944	-2.26293	2.26293	ACADL
5.65e-07	7.41e-09	-7.84101	10.2477	-1.69114	1.69114	ACADSB
4.91e-06	1.1e-07	-6.85292	7.57127	-3.03193	3.03193	ACAT1
5.3e-09	2.61e-11	-10.0749	15.8466	-2.312	2.312	ACE2
0.000324	2.8e-05	-4.90524	2.09525	-2.77856	2.77856	ACMSD
4.27e-05	1.97e-06	-5.82984	4.70867	-1.60634	1.60634	ACO1
0.000206	1.55e-05	-5.11144	2.67644	-1.60927	1.60927	ACP5
3.03e-07	3.38e-09	-8.13715	11.0279	-3.76682	3.76682	ACSL1
0.000132	8.65e-06	-5.31445	3.25034	-1.51814	1.51814	ACSS1
1.47e-07	1.42e-09	-8.46955	11.8902	-2.67359	2.67359	ACY1
0.0194	0.00491	-3.02873	-2.89033	-1.73756	1.73756	ADAMTS1
0.00523	0.000953	-3.65029	-1.33336	-3.4548	3.4548	ADH1B
3.72e-13	3.99e-16	-15.4388	26.6696	-1.06465	1.06465	FLJ21511
1.23e-05	3.72e-07	-6.41779	6.36229	-1.87829	1.87829	AGMAT
0.00127	0.000163	-4.28756	0.37591	-1.94548	1.94548	AGT
6.48e-09	3.26e-11	-9.98153	15.6262	-2.66865	2.66865	AGXT2
1.29e-05	3.93e-07	-6.39779	6.30637	-3.23518	3.23518	AIM1
0.00328	0.000532	-3.86306	-0.77276	-2.72061	2.72061	AKR1C3
1.68e-05	5.69e-07	-6.26698	5.93993	-1.8556	1.8556	AKR7A3
0.000218	1.67e-05	-5.08483	2.60133	-4.05099	4.05099	ALDH1A1
1.64e-08	9.54e-11	-9.53826	14.5631	-3.33142	3.33142	ALDH1L1
3.51e-12	5.55e-15	-14.0192	24.1306	-1.43287	1.43287	ATP6V1C2
7.29e-06	1.83e-07	-6.67022	7.06555	-2.94505	2.94505	ALDH4A1
1.17e-11	1.98e-14	-13.3702	22.8977	-1.48802	1.48802	CYP24A1
3.36e-07	3.91e-09	-8.08143	10.8819	-2.43251	2.43251	ALDH6A1
2.07e-05	7.64e-07	-6.16334	5.64887	-3.99869	3.99869	ALDH8A1
5.46e-16	2.16e-19	-20.1375	33.7633	-6.53315	6.53315	ALDOB
3.05e-11	5.85e-14	-12.8329	21.8404	-1.46068	1.46068	GP2
0.00107	0.00013	-4.36683	0.59399	-1.83063	1.83063	ALPK2
1.26e-05	3.83e-07	-6.40691	6.33188	-1.84446	1.84446	AMACR
1.84e-06	3.29e-08	-7.28981	8.76778	-1.50562	1.50562	ANGPTL3
0.000798	8.95e-05	4.49837	0.9578	1.77866	1.77866	ANKRD32
0.000511	5.06e-05	4.69832	1.51484	3.01265	3.01265	ANLN
3e-09	1.32e-11	-10.3626	16.5187	-4.44401	4.44401	ANPEP
0.00286	0.00045	-3.92338	-0.61181	-1.68326	1.68326	ANXA11
0.0456	0.0146	-2.5871	-3.89995	-1.61811	1.61811	ANXA3
0.0173	0.00423	-3.08719	-2.75	-1.99265	1.99265	ANXA4
0.000883	0.000102	-4.45111	0.82683	-1.71073	1.71073	AOX1
0.000107	6.58e-06	-5.40993	3.52055	-1.67509	1.67509	AP1M2
0.00424	0.000733	3.7467	-1.0808	1.60551	1.60551	APOBEC3B
0.0129	0.00294	-3.22734	-2.40791	-1.52307	1.52307	APOE
1.93e-05	7.01e-07	-6.19325	5.73293	-1.93274	1.93274	APOM
4.19e-07	5.21e-09	-7.97309	10.597	-4.08965	4.08965	AQP1
3.36e-12	5.13e-15	-14.0602	24.207	-3.83661	3.83661	AQP2
9.15e-10	3.41e-12	-10.9489	17.8534	-3.52126	3.52126	AQP3
1.13e-10	2.56e-13	-12.1264	20.3976	-2.10374	2.10374	AQP6
3.07e-05	1.28e-06	-5.98241	5.1394	-2.54846	2.54846	ARG2
0.0251	0.00681	-2.89877	-3.19704	-1.57148	1.57148	ARHGAP18
0.032	0.00929	-2.77378	-3.48471	-1.84863	1.84863	ARHGAP29
8.32e-06	2.19e-07	6.60629	6.88792	1.82309	1.82309	ARID2
0.000193	1.41e-05	-5.14412	2.76874	-1.65939	1.65939	ARP11
0.0084	0.00173	-3.42879	-1.90342	-1.63457	1.63457	ARSE
1.39e-06	2.27e-08	-7.42571	9.13588	-1.69911	1.69911	ASL
5.7e-06	1.34e-07	6.78228	7.37608	1.73123	1.73123	ASNS
6.57e-05	3.57e-06	-5.62299	4.12368	-2.92952	2.92952	ASPA
2.45e-06	4.76e-08	-7.15526	8.40134	-4.09769	4.09769	ASS1
0.00013	8.45e-06	5.32292	3.2743	2.37449	2.37449	ATAD2
6.14e-05	3.24e-06	-5.6567	4.21905	-2.33164	2.33164	ATAD4
0.0102	0.00219	-3.33977	-2.12812	-1.74989	1.74989	ATF3
0.00034	2.98e-05	-4.88366	2.03457	-1.96913	1.96913	ATP1A1
0.000284	2.36e-05	-4.96478	2.26281	-2.49788	2.49788	ATP1B1
4.06e-05	1.83e-06	5.85707	4.78562	1.70472	1.70472	ATP2B1
1.67e-06	2.93e-08	-7.33149	8.88088	-3.57437	3.57437	ATP6V0A4
1.44e-09	5.71e-12	-10.7232	17.345	-1.28491	1.28491	GCNT3
2.16e-15	1.1e-18	-19.0332	32.2552	-3.08331	3.08331	ATP6V0D2
3.24e-06	6.76e-08	-7.02764	8.05206	-1.82328	1.82328	ATP6V1A
0.0125	0.00284	-3.24097	-2.37424	-1.68647	1.68647	ATP6V1B1
2.45e-09	1.02e-11	-10.4713	16.7695	-1.37869	1.37869	TMEM61
2.64e-15	1.49e-18	-18.8293	31.9669	-2.64038	2.64038	ATP6V1G3
0.000844	9.61e-05	4.47335	0.88844	2.23086	2.23086	AURKA
0.000234	1.84e-05	5.05244	2.50993	3.04464	3.04464	AURKB
7.37e-05	4.17e-06	-5.56907	3.97105	-1.70594	1.70594	AXUD1
9.5e-08	8e-10	-8.69073	12.456	-3.5619	3.5619	AZGP1
3.46e-09	1.56e-11	-10.2904	16.3511	-1.20374	1.20374	FCAMR
3.98e-09	1.85e-11	-10.2205	16.188	-1.16671	1.16671	ALS2CL
4.86e-09	2.36e-11	-10.1164	15.9444	-0.794794	0.794794	LIPH
8.12e-09	4.13e-11	-9.88299	15.3922	-0.822648	0.822648	CLDN23
0.000849	9.7e-05	4.47015	0.87956	2.29903	2.29903	BACH2
3.8e-08	2.7e-10	9.11851	13.5318	2.29824	2.29824	BARD1
0.019	0.00476	3.04086	-2.86133	1.53297	1.53297	BASP1
1.04e-08	5.5e-11	-9.76438	15.1088	-1.24024	1.24024	LOC644090
2.72e-05	1.09e-06	6.03843	5.29729	1.57816	1.57816	BAZ1A
3.24e-09	1.45e-11	-10.3235	16.4279	-4.71949	4.71949	BBOX1
0.0011	0.000136	4.35124	0.55102	2.86456	2.86456	BEX1
1.19e-08	6.59e-11	9.68992	14.9299	0.873759	0.873759	RPS19
5.14e-05	2.56e-06	5.73919	4.45242	2.03429	2.03429	BGLAP
0.00295	0.000467	-3.91045	-0.64636	-1.98006	1.98006	BHLHB2
2.19e-11	3.96e-14	-13.0243	22.221	-4.74119	4.74119	BHMT
2.14e-11	3.74e-14	-13.0523	22.2763	-4.88745	4.88745	BHMT2
0.000259	2.11e-05	5.00431	2.3742	1.93792	1.93792	BIRC5
1.67e-08	9.79e-11	9.52796	14.5381	1.44826	1.44826	ACPL2
0.00528	0.000963	-3.64643	-1.34343	-3.12919	3.12919	BLNK
1.78e-08	1.07e-10	-9.4922	14.4511	-1.29746	1.29746	CNGA1
0.000101	6.12e-06	5.43523	3.59218	1.84875	1.84875	BOC
1.81e-08	1.11e-10	-9.4779	14.4163	-1.01419	1.01419	BSND
0.00278	0.000435	3.93628	-0.57727	1.65936	1.65936	BRIP1
1.81e-08	1.12e-10	9.47209	14.4022	1.22305	1.22305	EPC2
2.36e-06	4.54e-08	-7.17224	8.44769	-2.1829	2.1829	BRP44L
2.24e-05	8.47e-07	-6.12679	5.54609	-2.1366	2.1366	BTG2
0.00104	0.000125	4.37977	0.62965	2.1222	2.1222	BUB1
8.61e-06	2.29e-07	6.58944	6.84105	3.99083	3.99083	BUB1B
3.43e-08	2.25e-10	-9.1923	13.7148	-1.47202	1.47202	DMGDH
0.0012	0.000151	-4.31349	0.44713	-2.54386	2.54386	C10orf116
2.57e-06	5.05e-08	-7.1337	8.34245	-3.3057	3.3057	C10orf65
3.58e-08	2.41e-10	-9.16451	13.646	-0.877599	0.877599	CRB3
0.000136	8.95e-06	-5.30276	3.21724	-2.11123	2.11123	C11orf54
2.2e-06	4.1e-08	7.20931	8.54878	1.94993	1.94993	C12orf24
3.12e-07	3.56e-09	8.11685	10.9747	1.55202	1.55202	C12orf32
3.64e-08	2.53e-10	-9.14459	13.5965	-0.943012	0.943012	C20orf54
0.00245	0.000369	-3.995	-0.41962	-3.23154	3.23154	C12orf59
2.53e-06	4.93e-08	7.1425	8.36649	1.72014	1.72014	C13orf7
0.00535	0.000981	-3.63966	-1.36105	-3.29186	3.29186	C14orf105
0.000505	4.99e-05	4.70343	1.52911	1.52781	1.52781	C14orf106
5.52e-05	2.81e-06	5.70663	4.36034	1.76973	1.76973	C16orf75
5.04e-08	3.68e-10	8.99652	13.2275	0.930591	0.930591	RPLP2
0.000862	9.89e-05	4.46335	0.86073	1.67673	1.67673	C1orf112
1.14e-07	1.05e-09	-8.58601	12.189	-2.33172	2.33172	C1orf115
1.6e-05	5.32e-07	-6.29052	6.00596	-1.54476	1.54476	C1orf168
9.09e-08	7.49e-10	-8.71626	12.5209	-2.90238	2.90238	C1orf179
0.0499	0.0164	2.53771	-4.00673	1.96303	1.96303	C1QTNF4
1.74e-05	6.02e-07	6.24719	5.88442	1.77374	1.77374	C21orf45
5.84e-08	4.49e-10	-8.91727	13.0288	-0.619007	0.619007	FRK
6.13e-08	4.74e-10	-8.89571	12.9746	-1.31896	1.31896	PPARA
6.28e-08	4.9e-10	-8.88311	12.9428	-0.73406	0.73406	VGLL1
2.47e-07	2.62e-09	-8.23338	11.279	-2.37696	2.37696	C22orf16
7.89e-08	6.24e-10	-8.78804	12.7029	-0.919974	0.919974	FLJ31222
0.00119	0.00015	-4.31571	0.45323	-3.15836	3.15836	C2orf40
8.4e-08	6.74e-10	8.75774	12.6262	1.47703	1.47703	NAP1L1
1.53e-10	3.79e-13	-11.9427	20.0123	-1.76572	1.76572	C4orf19
3.5e-05	1.53e-06	5.91993	4.96312	2.49189	2.49189	C5orf13
8.91e-08	7.3e-10	-8.72645	12.5468	-1.40989	1.40989	ANXA9
0.00275	0.000428	-3.94192	-0.56216	-1.81413	1.81413	C5orf23
2.27e-05	8.61e-07	-6.12107	5.52999	-2.5922	2.5922	C5orf32
0.000134	8.78e-06	5.30955	3.23647	3.24062	3.24062	C6orf173
0.00717	0.0014	-3.50711	-1.70359	-2.28844	2.28844	C8orf4
9.59e-08	8.13e-10	8.68469	12.4406	1.28715	1.28715	SMARCE1
0.0402	0.0124	2.65336	-3.75463	1.50486	1.50486	C9orf150
1.01e-07	8.7e-10	8.65814	12.3731	1.47989	1.47989	PRR3
1.02e-07	8.88e-10	-8.65019	12.3528	-1.16938	1.16938	SLC5A2
0.000241	1.91e-05	5.03883	2.47152	2.12666	2.12666	C9orf19
0.000364	3.24e-05	-4.85473	1.95325	-2.03795	2.03795	C9orf58
3.61e-07	4.28e-09	-8.04681	10.791	-2.18893	2.18893	C9orf66
8.19e-05	4.77e-06	-5.52193	3.8376	-2.22658	2.22658	C9orf95
1.15e-07	1.06e-09	-8.58116	12.1765	-3.52484	3.52484	CA12
1.1e-07	9.85e-10	-8.60969	12.2495	-1.10972	1.10972	ANKRD2
0.000466	4.52e-05	-4.73775	1.62516	-4.66432	4.66432	CA2
1.14e-07	1.03e-09	-8.59126	12.2023	-0.730115	0.730115	PTK2B
9.42e-05	5.62e-06	5.46503	3.67654	2.15573	2.15573	CACHD1
2.58e-05	1.02e-06	6.06236	5.36471	1.58001	1.58001	CACNB3
0.0125	0.00284	3.2408	-2.37466	1.52003	1.52003	CADM1
1.21e-07	1.13e-09	8.55706	12.1149	0.928193	0.928193	SIN3A
0.00523	0.000952	-3.65051	-1.33279	-2.04661	2.04661	CADPS2
8.74e-08	7.06e-10	-8.7396	12.5801	-5.61436	5.61436	CALB1
1.9e-05	6.83e-07	-6.20286	5.75994	-2.04361	2.04361	CAPN3
0.000291	2.45e-05	4.95243	2.22804	1.71324	1.71324	CBLB
6.44e-10	2.27e-12	11.1289	18.2539	1.70282	1.70282	CBX1
9.36e-06	2.59e-07	-6.54533	6.71821	-1.51444	1.51444	CBX7
0.000757	8.34e-05	4.52325	1.02687	1.52499	1.52499	CCDC112
3.36e-06	7.04e-08	7.01333	8.01279	1.74237	1.74237	CCDC41
1.52e-07	1.49e-09	8.44899	11.8373	0.917895	0.917895	LOC402057
1.44e-05	4.61e-07	6.34129	6.14823	2.22931	2.22931	CCDC5
1.69e-07	1.68e-09	-8.40382	11.7208	-0.879455	0.879455	PRRG2
5.42e-11	1.1e-13	-12.526	21.2211	-2.79083	2.79083	CCDC64
1.91e-07	1.92e-09	-8.35238	11.5879	-1.28741	1.28741	PTPRB
9.34e-05	5.54e-06	5.46952	3.68923	1.74675	1.74675	CCDC77
0.00039	3.55e-05	4.82214	1.86175	1.84639	1.84639	CCDC88A
0.012	0.00271	3.25918	-2.32915	1.87266	1.87266	CCDC88C
2.23e-07	2.3e-09	-8.28374	11.4099	-1.08862	1.08862	NDUFS1
0.000215	1.64e-05	5.09168	2.62066	1.57815	1.57815	CCDC99
2.29e-07	2.38e-09	-8.27017	11.3747	-0.735425	0.735425	TNS1
0.00119	0.00015	4.31609	0.45429	2.44639	2.44639	CCNA2
5.14e-05	2.56e-06	5.73933	4.4528	3.48359	3.48359	CCNB1
2.47e-07	2.62e-09	-8.23405	11.2807	-1.02226	1.02226	FMO5
0.000105	6.48e-06	5.41494	3.53474	2.96265	2.96265	CCNB2
2.56e-07	2.73e-09	8.21725	11.237	1.06896	1.06896	USP22
2.66e-07	2.85e-09	8.2011	11.1949	1.3506	1.3506	ASB3
0.00486	0.000869	3.68404	-1.24523	2.06019	2.06019	CCND2
2.77e-07	3.01e-09	-8.18066	11.1416	-1.42045	1.42045	NR0B2
4.8e-05	2.31e-06	5.77432	4.55177	2.19753	2.19753	CCNJ
0.00014	9.28e-06	-5.29019	3.18168	-1.60546	1.60546	CD59
0.00156	0.00021	-4.197	0.12799	-1.5907	1.5907	CD9
0.000307	2.63e-05	4.92775	2.15858	3.07476	3.07476	CDC2
3.55e-05	1.56e-06	5.91288	4.94321	3.28219	3.28219	CDC20
3.1e-07	3.52e-09	-8.12084	10.9852	-0.68132	0.68132	OLIG1
0.00174	0.00024	4.14873	-0.00357	1.69074	1.69074	CDC45L
3.25e-07	3.73e-09	8.09916	10.9284	1.44451	1.44451	ZNF292
0.000909	0.000106	4.43769	0.78968	1.64661	1.64661	CDC6
1.84e-06	3.26e-08	7.29324	8.77708	2.59773	2.59773	CDC7
0.000244	1.94e-05	5.0333	2.45594	1.59139	1.59139	CDCA5
3.54e-07	4.13e-09	8.06023	10.8263	1.25029	1.25029	SR140
2.08e-06	3.84e-08	7.23368	8.61513	3.99584	3.99584	CDCA7
1.76e-06	3.1e-08	7.31082	8.82481	2.95403	2.95403	CDCA7L
4.91e-05	2.4e-06	-5.76158	4.51573	-2.4158	2.4158	CDH1
3.7e-07	4.42e-09	8.03539	10.761	1.05076	1.05076	RSBN1
1.59e-05	5.24e-07	-6.29644	6.02257	-5.29441	5.29441	CDH16
0.00278	0.000434	3.93679	-0.57589	1.87305	1.87305	CDH2
3.99e-07	4.83e-09	8.00192	10.673	1.36978	1.36978	YEATS2
4.05e-07	4.93e-09	-7.99416	10.6526	-1.25312	1.25312	GATA2
0.000685	7.39e-05	4.56598	1.14567	2.20262	2.20262	CDKN3
4.05e-07	4.98e-09	-7.98977	10.641	-1.02001	1.02001	PRDM16
4.05e-07	4.99e-09	-7.98927	10.6397	-0.995923	0.995923	SLC9A3
4.06e-07	5.02e-09	-7.98681	10.6332	-1.4506	1.4506	C1orf90
0.00023	1.79e-05	5.06178	2.53627	2.33322	2.33322	CDO1
1.12e-13	1.01e-16	-16.2235	27.9864	-2.09641	2.09641	CEACAM1
4.52e-07	5.67e-09	-7.94118	10.5128	-1.10771	1.10771	C6orf105
4.58e-07	5.78e-09	7.93415	10.4943	0.806755	0.806755	CDC2L6
0.0112	0.00248	-3.29238	-2.24662	-2.15192	2.15192	CEBPD
0.000727	7.95e-05	4.54016	1.07384	2.04466	2.04466	CENPA
0.000528	5.28e-05	4.68366	1.47386	1.78196	1.78196	CENPE
4.9e-07	6.29e-09	-7.90226	10.41	-1.00237	1.00237	ESRRB
0.000592	6.12e-05	4.63183	1.32913	3.16696	3.16696	CENPF
4.91e-07	6.35e-09	-7.89861	10.4003	-0.703293	0.703293	SLC4A9
5.24e-07	6.81e-09	7.87262	10.3315	0.676058	0.676058	RPL5
0.00126	0.000161	4.29076	0.38468	2.50248	2.50248	CENPH
5.15e-06	1.15e-07	6.83491	7.52157	3.41277	3.41277	CENPK
5.92e-07	7.81e-09	7.82093	10.1945	1.41811	1.41811	DONSON
0.000861	9.88e-05	4.46364	0.86152	2.00015	2.00015	CENPM
6.21e-07	8.38e-09	7.79477	10.125	1.66884	1.66884	CEP170
6.11e-07	8.15e-09	7.80506	10.1523	1.27488	1.27488	C5orf25
0.00035	3.09e-05	4.8714	2.00009	2.9111	2.9111	CEP55
1.89e-05	6.71e-07	-6.20888	5.77685	-1.50865	1.50865	CES2
4.04e-05	1.81e-06	-5.86001	4.79391	-2.19142	2.19142	CFB
0.0027	0.000418	-3.94985	-0.54089	-2.66598	2.66598	CFI
6.57e-07	8.95e-09	7.77023	10.0597	0.858749	0.858749	RPIA
0.000195	1.44e-05	-5.13676	2.74794	-1.83164	1.83164	CGN
0.00517	0.000938	-3.65614	-1.31812	-2.23352	2.23352	CGNL1
0.00123	0.000156	4.3016	0.41445	2.03036	2.03036	CHEK1
7.24e-07	1e-08	7.72782	9.94674	1.20101	1.20101	ANP32B
7.28e-07	1.01e-08	-7.72428	9.93729	-1.2069	1.2069	SLC28A1
0.0244	0.00657	-2.91349	-3.16267	-1.90589	1.90589	CHGB
7.49e-07	1.05e-08	7.71093	9.90168	1.1597	1.1597	UBA2
0.0419	0.0131	-2.63182	-3.80213	-2.11892	2.11892	CHL1
0.000547	5.51e-05	4.66842	1.43126	1.9921	1.9921	CHN1
8.47e-07	1.2e-08	-7.66074	9.76762	-1.1345	1.1345	PIB5PA
8.52e-07	1.21e-08	-7.65703	9.75769	-1.179	1.179	ACOT11
8.52e-07	1.22e-08	7.6555	9.75359	1.22412	1.22412	ZNF532
8.91e-07	1.28e-08	7.63739	9.70514	1.01955	1.01955	RPL4
0.00585	0.00109	3.60034	-1.46322	2.28603	2.28603	CHST1
9.61e-07	1.39e-08	-7.60666	9.62282	-1.15468	1.15468	SIAE
9.64e-07	1.4e-08	7.60418	9.61618	1.14937	1.14937	CAD
9.68e-07	1.41e-08	7.6009	9.60738	1.19519	1.19519	PRKD3
0.000238	1.88e-05	-5.04417	2.4866	-1.70696	1.70696	CIDEB
1.01e-06	1.49e-08	7.58144	9.55517	1.32098	1.32098	FAM44B
1.05e-06	1.55e-08	7.56639	9.51477	1.10183	1.10183	BAZ1B
1.05e-06	1.56e-08	-7.56446	9.50959	-1.1318	1.1318	FLJ39822
1.42e-07	1.35e-09	-8.48763	11.9367	-1.91371	1.91371	CISH
0.0217	0.00566	2.97287	-3.02308	1.8672	1.8672	CITED1
1.06e-06	1.59e-08	7.55623	9.48749	1.43154	1.43154	EVL
2.08e-05	7.72e-07	6.15947	5.63801	3.02831	3.02831	CKAP2
7.21e-06	1.8e-07	6.67624	7.08227	1.67047	1.67047	CKAP5
4.9e-05	2.39e-06	5.76336	4.52078	2.84586	2.84586	CKS2
0.000767	8.48e-05	-4.51723	1.01015	-1.82365	1.82365	CLCN5
1.18e-10	2.72e-13	-12.097	20.3363	-3.12002	3.12002	CLCNKB
2.86e-09	1.24e-11	-10.3882	16.5779	-4.43809	4.43809	CLDN10
1.14e-06	1.76e-08	7.51862	9.38638	1.06287	1.06287	EXTL2
0.00225	0.000331	-4.0347	-0.31263	-1.83414	1.83414	CLDN19
3.01e-07	3.32e-09	-8.14373	11.0451	-2.61169	2.61169	CLDN2
3.25e-05	1.37e-06	-5.9567	5.06688	-1.72546	1.72546	CLDN7
1.17e-06	1.83e-08	7.505	9.34971	1.21441	1.21441	COIL
1.45e-07	1.4e-09	-8.47447	11.9029	-4.77525	4.77525	CLDN8
2.47e-05	9.59e-07	-6.08305	5.42297	-2.80692	2.80692	CLEC3B
0.00422	0.000729	3.74867	-1.0756	2.03676	2.03676	CLGN
1.33e-06	2.12e-08	7.45119	9.20467	0.903677	0.903677	MED24
1.35e-06	2.16e-08	-7.44438	9.18629	-1.15829	1.15829	NAT8B
1.36e-06	2.17e-08	-7.44259	9.18148	-0.935974	0.935974	NUCB1
1.36e-06	2.18e-08	-7.4405	9.17584	-0.53297	0.53297	KCNJ3
1.36e-06	2.19e-08	-7.43908	9.17201	-1.0606	1.0606	PDZD3
1.36e-06	2.2e-08	-7.43714	9.16675	-1.25497	1.25497	GHDC
1.35e-05	4.2e-07	-6.37439	6.24091	-1.71697	1.71697	CLMN
8.04e-05	4.65e-06	-5.53061	3.8622	-2.41749	2.41749	CLRN3
7.66e-05	4.39e-06	-5.55082	3.91941	-1.76944	1.76944	CLYBL
4.34e-05	2.01e-06	-5.82333	4.6903	-1.77614	1.77614	CNDP2
2.23e-06	4.19e-08	-7.20107	8.52632	-1.5769	1.5769	COBL
0.000186	1.35e-05	-5.16051	2.81504	-2.80061	2.80061	COBLL1
1.46e-06	2.42e-08	7.40147	9.07038	0.870252	0.870252	CCDC34
1.48e-06	2.47e-08	7.39461	9.05183	1.4082	1.4082	CKAP4
1.48e-06	2.47e-08	7.39421	9.05074	0.523446	0.523446	RPS2
1.49e-06	2.49e-08	7.39134	9.04298	1.10335	1.10335	YTHDF2
1.5e-06	2.53e-08	-7.38653	9.02997	-0.981909	0.981909	LDHD
0.00364	0.000606	3.81588	-0.89805	1.54457	1.54457	COL13A1
1.5e-06	2.53e-08	7.386	9.02852	1.10107	1.10107	FAM48A
1.5e-06	2.54e-08	7.3847	9.02502	0.897802	0.897802	ERCC3
1.5e-06	2.55e-08	-7.38346	9.02165	-1.00463	1.00463	TRPV4
0.00169	0.000233	4.16026	0.02783	4.37451	4.37451	COL2A1
6.29e-05	3.38e-06	-5.64222	4.17809	-2.55181	2.55181	COL4A3
1.52e-06	2.6e-08	-7.37523	8.99938	-1.38931	1.38931	STARD8
1.53e-06	2.64e-08	7.37031	8.98607	1.15508	1.15508	TOP2B
1.55e-06	2.68e-08	-7.36456	8.97049	-1.03153	1.03153	CDKL1
1.57e-06	2.72e-08	-7.35974	8.95744	-1.34724	1.34724	GPR155
1.57e-06	2.74e-08	7.35642	8.94845	0.79874	0.79874	RPS20
1.57e-06	2.74e-08	-7.35595	8.94719	-1.34343	1.34343	ARL4D
0.000822	9.3e-05	-4.48477	0.92008	-2.35092	2.35092	COL4A4
1.67e-06	2.94e-08	-7.33132	8.88042	-1.00677	1.00677	CPNE8
0.0472	0.0153	2.56818	-3.941	1.52031	1.52031	COL5A1
0.0122	0.00274	3.25429	-2.34126	1.83308	1.83308	COL5A2
0.00216	0.000315	-4.05164	-0.26687	-1.52928	1.52928	COQ10B
0.000469	4.57e-05	-4.73425	1.61537	-3.14038	3.14038	COX7A1
2.11e-05	7.85e-07	-6.15344	5.62105	-1.68765	1.68765	CPEB2
0.000508	5.03e-05	-4.70082	1.52184	-2.4528	2.4528	CPEB4
1.87e-06	3.36e-08	7.28233	8.74746	1.11718	1.11718	GTF2E2
0.000848	9.67e-05	-4.47107	0.88209	-1.86177	1.86177	CPM
1.94e-06	3.5e-08	-7.26666	8.70487	-1.37168	1.37168	CA4
1.96e-06	3.56e-08	-7.26107	8.68967	-0.868534	0.868534	LRRC2
2.03e-06	3.69e-08	-7.24792	8.6539	-1.01004	1.01004	CHP
2.08e-06	3.81e-08	7.23584	8.62103	0.929211	0.929211	RPS5
0.000166	1.15e-05	-5.21556	2.97064	-2.57615	2.57615	CPVL
2.08e-06	3.83e-08	-7.23395	8.61586	-1.24823	1.24823	ILDR1
2.87e-10	7.65e-13	11.619	19.3232	3.77157	3.77157	CPXM1
2.08e-06	3.84e-08	-7.23358	8.61487	-0.736758	0.736758	ABCC6P1
2.14e-06	3.96e-08	7.22229	8.58412	1.08604	1.08604	TUBA1B
0.00107	0.00013	4.36611	0.59198	2.97305	2.97305	CRABP2
9.2e-10	3.48e-12	-10.9395	17.8323	-2.21231	2.21231	CRHBP
2.21e-06	4.14e-08	7.20614	8.54012	1.2874	1.2874	BRD3
0.000442	4.19e-05	-4.76443	1.6999	-1.7358	1.7358	CRIM1
2.27e-06	4.29e-08	-7.19263	8.50332	-0.476888	0.476888	SLC6A20
2.3e-06	4.37e-08	7.18608	8.48544	1.12784	1.12784	RPL36
9.29e-05	5.5e-06	5.47255	3.69783	2.54392	2.54392	CRISPLD1
2.33e-05	8.9e-07	-6.10942	5.49722	-4.39665	4.39665	CRYAB
2.31e-06	4.42e-08	7.18199	8.47431	1.22848	1.22848	REEP4
2.36e-06	4.53e-08	-7.17276	8.44912	-1.00887	1.00887	FLJ22655
8.95e-06	2.45e-07	-6.56634	6.77674	-2.9885	2.9885	CRYL1
2.42e-06	4.67e-08	-7.16204	8.41986	-1.49433	1.49433	RRAD
2.08e-05	7.68e-07	-6.16114	5.6427	-2.40155	2.40155	CRYZ
0.00601	0.00113	3.58796	-1.49528	3.28374	3.28374	CTHRC1
2.22e-06	4.17e-08	-7.20353	8.53302	-1.51575	1.51575	CTSA
2.53e-06	4.94e-08	-7.1418	8.36459	-1.02008	1.02008	PDHA1
2.54e-06	4.96e-08	7.14034	8.36059	1.16638	1.16638	PRPF39
6.19e-07	8.29e-09	-7.79886	10.1358	-3.12402	3.12402	CTSH
4.46e-09	2.12e-11	-10.1616	16.0502	-3.71912	3.71912	CUBN
0.000182	1.3e-05	-5.17148	2.84604	-1.86695	1.86695	CX3CL1
0.000115	7.28e-06	-5.37474	3.42094	-4.7698	4.7698	CXCL14
0.0115	0.00256	-3.28094	-2.27511	-1.80015	1.80015	CXCL2
0.00317	0.000509	3.87898	-0.73037	2.31878	2.31878	CXCR4
1.08e-06	1.64e-08	-7.54574	9.45931	-2.21158	2.21158	CYB5A
2.91e-06	5.82e-08	7.08175	8.20035	1.35299	1.35299	PMS1
2.92e-06	5.86e-08	7.0796	8.19448	1.09458	1.09458	INTS8
2.92e-06	5.88e-08	-7.07816	8.19052	-0.503144	0.503144	MIA2
2.99e-06	6.03e-08	-7.06904	8.16555	-0.649754	0.649754	HRBL
2.99e-06	6.06e-08	-7.06755	8.16147	-1.22967	1.22967	ACY3
3e-06	6.09e-08	-7.06536	8.15546	-1.26397	1.26397	MGAT4A
0.000248	1.98e-05	-5.02701	2.43819	-1.72042	1.72042	CYFIP2
0.00456	0.000805	3.71209	-1.17177	1.93652	1.93652	CYP27C1
0.000132	8.64e-06	-5.31483	3.2514	-1.85998	1.85998	CYP3A5
3.1e-06	6.36e-08	7.04982	8.11288	1.26045	1.26045	PTOV1
1.73e-05	5.93e-07	-6.25227	5.89868	-2.33622	2.33622	CYP4A11
4.35e-06	9.49e-08	-6.90552	7.71632	-2.23961	2.23961	CYP4F3
3.17e-06	6.56e-08	-7.03865	8.08227	-1.33801	1.33801	CSDC2
3.17e-06	6.56e-08	7.03845	8.08171	1.31467	1.31467	NUP54
3.24e-06	6.75e-08	-7.02862	8.05476	-1.45158	1.45158	SPR
0.000429	4.04e-05	-4.77747	1.73643	-1.62533	1.62533	CYP4V2
0.0281	0.00787	-2.841	-3.33091	-1.93203	1.93203	CYR61
0.000526	5.25e-05	-4.6854	1.47872	-2.24435	2.24435	DAB2
3.37e-06	7.09e-08	-7.01079	8.00583	-1.37863	1.37863	ZC3H12A
2.24e-08	1.42e-10	9.37756	14.1711	2.72023	2.72023	DACH1
1.03e-05	2.94e-07	6.50042	6.59301	2.67177	2.67177	DBF4
3.58e-06	7.59e-08	6.98614	7.93813	1.07037	1.07037	C10orf88
0.000951	0.000112	4.41947	0.73929	1.78056	1.78056	DCC1
0.0272	0.00752	2.85951	-3.28819	1.65214	1.65214	DCLK1
0.000106	6.54e-06	-5.41199	3.52637	-1.65915	1.65915	DDAH1
6.29e-07	8.52e-09	-7.78841	10.1081	-2.65408	2.65408	DDC
3.69e-06	7.92e-08	-6.97043	7.89497	-1.32501	1.32501	HRG
3.87e-06	8.33e-08	-6.95248	7.8456	-1.42412	1.42412	RETSAT
3.97e-06	8.56e-08	-6.94256	7.8183	-0.589002	0.589002	IL1RL2
5.96e-05	3.11e-06	5.67056	4.25828	1.55601	1.55601	DDX26B
4.22e-06	9.16e-08	-6.91807	7.75088	-1.03831	1.03831	FAM102A
1.11e-06	1.7e-08	-7.53211	9.42265	-5.43333	5.43333	DEFB1
0.000772	8.55e-05	4.51458	1.00278	2.15139	2.15139	DEPDC1
4.36e-06	9.53e-08	-6.9038	7.71159	-0.978173	0.978173	HMGCL
4.38e-06	9.59e-08	-6.90147	7.70516	-0.586105	0.586105	TBC1D1
0.000479	4.69e-05	4.72516	1.58992	2.58991	2.58991	DEPDC1B
4.44e-06	9.78e-08	-6.8947	7.68651	-1.29986	1.29986	CRYAA
4.62e-06	1.02e-07	6.87894	7.64305	0.860565	0.860565	WAPAL
4.62e-06	1.02e-07	6.87833	7.64139	1.21666	1.21666	MSL-1
0.000148	9.98e-06	-5.26472	3.10965	-2.04312	2.04312	DEPDC6
4.69e-06	1.04e-07	-6.87073	7.62043	-0.668064	0.668064	PHYHIP
4.84e-06	1.08e-07	6.85878	7.58745	1.41122	1.41122	SNHG6
1.82e-07	1.82e-09	-8.37233	11.6395	-3.58441	3.58441	DIO1
0.00168	0.00023	-4.16383	0.03756	-1.76695	1.76695	DKFZP564O0823
1.15e-06	1.79e-08	7.5121	9.36883	1.77916	1.77916	DLG5
0.000359	3.18e-05	4.86058	1.96969	3.53591	3.53591	DLG7
5.16e-06	1.17e-07	6.83158	7.51237	1.34046	1.34046	MIB1
0.0348	0.0104	2.7285	-3.58706	2.66806	2.66806	DLK1
5.18e-06	1.18e-07	6.82775	7.50178	0.949009	0.949009	XPO1
5.22e-06	1.19e-07	-6.82424	7.4921	-1.06678	1.06678	SYNE2
5.28e-06	1.21e-07	6.81931	7.47848	1.32223	1.32223	APEX1
5.36e-06	1.23e-07	6.81206	7.45844	1.44381	1.44381	TRRAP
5.36e-06	1.23e-07	6.81106	7.45567	0.859962	0.859962	RYK
5.47e-06	1.26e-07	-6.80319	7.43391	-1.28426	1.28426	CYP8B1
0.00649	0.00124	-3.55329	-1.58483	-1.87776	1.87776	DMRT2
5.52e-06	1.28e-07	6.79813	7.41993	0.975819	0.975819	ZMYM4
5.55e-06	1.29e-07	6.79522	7.41188	1.49621	1.49621	FLJ10781
5.6e-06	1.3e-07	6.79098	7.40016	0.546691	0.546691	RPLP1
5.61e-06	1.31e-07	6.78996	7.39735	1.30877	1.30877	PLEKHG2
5.67e-06	1.33e-07	6.78529	7.38442	1.2444	1.2444	ZNF187
0.00422	0.000728	3.74897	-1.07482	1.74158	1.74158	DNA2L
5.72e-06	1.34e-07	-6.78045	7.37102	-1.11492	1.11492	WBP2
7.87e-11	1.64e-13	-12.3352	20.8303	-2.56005	2.56005	DNASE1L3
5.73e-06	1.36e-07	-6.77724	7.36216	-1.22296	1.22296	SMPD1
5.73e-06	1.36e-07	-6.777	7.36149	-0.681022	0.681022	SLC4A1
5.87e-06	1.4e-07	-6.76694	7.33366	-1.35448	1.35448	FAM3B
5.87e-06	1.4e-07	-6.76655	7.33257	-0.525478	0.525478	MYO3B
3.01e-07	3.3e-09	8.14524	11.049	1.85012	1.85012	DNMT1
2.16e-05	8.09e-07	-6.14297	5.5916	-2.2948	2.2948	DPEP1
0.00078	8.67e-05	-4.5098	0.98953	-2.40939	2.40939	DPP4
6.2e-06	1.49e-07	6.74348	7.26869	1.05047	1.05047	SRP72
0.0362	0.0109	2.70832	-3.63236	1.71291	1.71291	DPP6
0.0478	0.0155	-2.56139	-3.9557	-1.69915	1.69915	DPYD
2.56e-11	4.78e-14	-12.9323	22.0386	-3.92388	3.92388	DPYS
6.69e-06	1.62e-07	-6.71235	7.18242	-0.99157	0.99157	BCL2L1
0.0358	0.0107	2.71491	-3.61759	2.88324	2.88324	DSCR8
6.72e-06	1.64e-07	6.70963	7.17487	1.13722	1.13722	MSL2L1
7.6e-05	4.34e-06	5.55523	3.93187	3.36628	3.36628	DTL
6.76e-06	1.65e-07	-6.7062	7.16537	-1.3959	1.3959	LOC389332
6.8e-06	1.67e-07	-6.70332	7.15739	-1.14093	1.14093	C4orf12
0.000444	4.22e-05	-4.76238	1.69415	-1.84119	1.84119	DUSP1
0.000299	2.54e-05	4.9397	2.1922	1.68405	1.68405	DUSP4
6.98e-06	1.72e-07	-6.69151	7.12462	-0.819622	0.819622	OGDH
7.05e-06	1.74e-07	-6.68715	7.11253	-1.02304	1.02304	USP2
3.07e-05	1.27e-06	-5.98382	5.14338	-2.31101	2.31101	DUSP9
0.0045	0.000791	3.71885	-1.15401	1.52084	1.52084	E2F5
7.24e-06	1.81e-07	-6.6744	7.07715	-0.754877	0.754877	HNF4A
7.24e-06	1.81e-07	-6.67352	7.07471	-0.838145	0.838145	ITGB3
0.00104	0.000125	4.38063	0.63204	1.54922	1.54922	E2F7
2.32e-05	8.84e-07	-6.11185	5.50404	-2.04362	2.04362	ECHDC3
0.000407	3.75e-05	4.80323	1.80868	2.51328	2.51328	ECT2
0.0302	0.0086	2.805	-3.41356	2.17152	2.17152	EDNRA
7.41e-06	1.88e-07	-6.66086	7.03955	-1.03149	1.03149	L1CAM
0.0258	0.00706	-2.88453	-3.23018	-1.92007	1.92007	EFEMP1
7.55e-06	1.92e-07	6.65299	7.01772	0.878762	0.878762	FAM116A
7.55e-06	1.93e-07	-6.65171	7.01414	-1.02004	1.02004	UAP1L1
6.12e-06	1.46e-07	-6.75025	7.28743	-2.7501	2.7501	EFHD1
9.6e-05	5.75e-06	5.4569	3.65351	1.94222	1.94222	EFNA4
7.55e-06	1.94e-07	-6.64957	7.00821	-0.786837	0.786837	AMN
7.55e-06	1.94e-07	6.64892	7.00641	0.981754	0.981754	TNKS2
7.59e-06	1.96e-07	6.64615	6.9987	1.03039	1.03039	SETDB1
7.66e-06	1.98e-07	6.6422	6.98772	1.17647	1.17647	C12orf30
6.62e-07	9.05e-09	7.76596	10.0483	2.21288	2.21288	EFS
7.71e-06	2e-07	6.63743	6.97448	1.35239	1.35239	DUSP12
7.71e-06	2e-07	-6.63734	6.97423	-1.39313	1.39313	SNF1LK
3.75e-21	6.35e-25	-30.9605	44.9136	-5.87622	5.87622	EGF
0.023	0.00609	-2.94369	-3.09188	-1.65951	1.65951	EGR1
8.27e-06	2.16e-07	6.61	6.89822	1.16853	1.16853	ANKRD50
0.00734	0.00145	-3.49546	-1.73343	-2.11255	2.11255	EGR2
1.49e-05	4.81e-07	-6.3266	6.1071	-1.66553	1.66553	EHD3
8.45e-06	2.23e-07	6.59894	6.86746	1.27014	1.27014	FBL
1.3e-10	3.09e-13	-12.0377	20.2121	-1.90798	1.90798	EHF
8.49e-06	2.25e-07	6.59622	6.85989	0.770032	0.770032	FNBP4
8.59e-06	2.28e-07	6.59107	6.84556	0.68387	0.68387	PABPC3
8.22e-07	1.16e-08	-7.67347	9.80165	-2.48465	2.48465	EHHADH
1.9e-05	6.78e-07	-6.20499	5.76592	-2.40869	2.40869	ELF3
0.00317	0.000509	3.8791	-0.73005	1.83339	1.83339	ELOVL2
8.83e-06	2.37e-07	6.57834	6.81015	0.926438	0.926438	CCDC14
8.85e-06	2.39e-07	-6.57526	6.80157	-0.630624	0.630624	C9orf84
8.85e-06	2.39e-07	6.57413	6.79843	0.392517	0.392517	RPL27
8.85e-06	2.4e-07	6.5738	6.7975	1.37629	1.37629	POLA1
0.000168	1.18e-05	-5.20748	2.94779	-2.88293	2.88293	ELOVL7
8.85e-06	2.4e-07	6.5737	6.79723	1.33709	1.33709	XPOT
8.89e-06	2.41e-07	6.57132	6.7906	1.08979	1.08979	ZCCHC7
8.95e-06	2.44e-07	6.56766	6.78043	1.15355	1.15355	KIAA1712
0.00332	0.000539	-3.85818	-0.78574	-2.13491	2.13491	EMCN
8.95e-06	2.45e-07	-6.56577	6.77515	-1.46935	1.46935	PRAP1
5.84e-05	3.03e-06	5.67967	4.28407	1.7395	1.7395	ENAH
8.95e-06	2.45e-07	6.56534	6.77396	0.970016	0.970016	S100PBP
8.99e-06	2.47e-07	-6.56325	6.76814	-1.43155	1.43155	ABHD6
5.98e-05	3.13e-06	5.6692	4.25442	2.42373	2.42373	ENC1
9.08e-06	2.5e-07	6.55812	6.75385	1.03185	1.03185	PPP1R12A
9.24e-06	2.55e-07	-6.55097	6.73392	-1.09789	1.09789	ATP6V1D
0.00025	2e-05	-5.02229	2.42487	-1.53702	1.53702	ENG
9.36e-06	2.6e-07	6.54523	6.71793	1.1655	1.1655	RNF145
9.56e-06	2.66e-07	6.53703	6.6951	1.10804	1.10804	C19orf48
0.00749	0.00149	3.48467	-1.76104	1.77117	1.77117	ENO2
0.0131	0.003	-3.22041	-2.42502	-2.03435	2.03435	ENPEP
9.58e-06	2.68e-07	-6.53386	6.68627	-0.855114	0.855114	BTD
9.59e-06	2.69e-07	-6.533	6.68387	-1.04192	1.04192	GHITM
0.0281	0.00785	-2.84195	-3.32874	-1.94113	1.94113	ENPP2
0.000193	1.41e-05	-5.14507	2.77141	-2.38582	2.38582	ENPP5
9.61e-06	2.71e-07	-6.53002	6.67556	-0.95014	0.95014	TMEM106A
9.68e-06	2.73e-07	6.52665	6.66616	0.756434	0.756434	RPL19
0.000261	2.13e-05	-5.00152	2.36634	-1.6409	1.6409	ENPP6
9.77e-06	2.77e-07	6.5221	6.65347	0.590276	0.590276	GNB2L1
5.49e-05	2.79e-06	-5.70879	4.36645	-2.25223	2.25223	EPAS1
4.26e-05	1.97e-06	-5.83133	4.71289	-1.60316	1.60316	EPB41L1
0.000453	4.34e-05	-4.75189	1.66476	-1.63983	1.63983	EPHX2
1.02e-05	2.93e-07	-6.50237	6.59848	-0.888807	0.888807	ARSA
2.69e-09	1.14e-11	-10.4255	16.6641	-2.4098	2.4098	EPS8L2
1.04e-05	2.99e-07	-6.49474	6.57718	-0.934239	0.934239	TMEM141
0.00367	0.000612	-3.81204	-0.90823	-2.14205	2.14205	ERBB3
1.06e-05	3.05e-07	6.48782	6.55788	1.3441	1.3441	CTPS2
1.07e-05	3.08e-07	-6.4847	6.54915	-1.21054	1.21054	C2orf24
1.07e-05	3.08e-07	-6.48419	6.54775	-0.634828	0.634828	LOC146325
1.06e-09	4.06e-12	-10.8726	17.6822	-3.32053	3.32053	ERP27
0.000249	1.98e-05	-5.02582	2.43484	-2.08255	2.08255	ERRFI1
0.00155	0.000207	4.2022	0.14221	1.80461	1.80461	ESPL1
1.09e-05	3.18e-07	6.473	6.51652	0.86451	0.86451	DCTN4
1.09e-05	3.19e-07	-6.47206	6.51389	-1.03302	1.03302	TFEB
1.09e-05	3.19e-07	-6.47188	6.51339	-1.11612	1.11612	AFM
1.09e-05	3.19e-07	6.47183	6.51324	0.86195	0.86195	YWHAQ
1.09e-05	3.2e-07	-6.47028	6.50892	-0.800186	0.800186	PGPEP1
7.61e-05	4.34e-06	-5.5546	3.9301	-2.55494	2.55494	ESRRG
1.09e-05	3.21e-07	-6.46974	6.5074	-1.31587	1.31587	PDE8B
1.1e-05	3.24e-07	-6.46663	6.49874	-0.775149	0.775149	SLC10A2
1.12e-05	3.31e-07	6.45925	6.47813	1.19316	1.19316	KIAA0406
1.13e-05	3.34e-07	-6.45525	6.46694	-1.37727	1.37727	CASR
0.00119	0.000149	4.31804	0.45964	2.095	2.095	ETV4
1.16e-05	3.44e-07	-6.44515	6.43875	-1.07063	1.07063	KCNQ1
1.18e-05	3.53e-07	-6.43597	6.41308	-1.39485	1.39485	PIM3
1.2e-05	3.6e-07	6.42917	6.3941	1.03517	1.03517	RBM16
1.34e-05	4.16e-07	6.378	6.25099	1.95371	1.95371	ETV5
1.22e-05	3.67e-07	-6.42185	6.37364	-1.48951	1.48951	HIBADH
1.07e-05	3.09e-07	6.48303	6.54452	1.77475	1.77475	EXOSC8
1.59e-05	5.27e-07	6.29382	6.01522	4.65426	4.65426	EYA1
1.23e-05	3.72e-07	-6.4174	6.36119	-1.43359	1.43359	TCN2
1.23e-05	3.73e-07	-6.41641	6.35842	-1.11897	1.11897	ABCC2
1.25e-05	3.8e-07	6.41032	6.34139	0.844019	0.844019	DDX42
1.26e-05	3.81e-07	-6.40855	6.33645	-0.994316	0.994316	VWA1
1.26e-05	3.82e-07	-6.40799	6.33489	-1.02865	1.02865	TGOLN2
5.55e-08	4.17e-10	8.94648	13.1021	3.75922	3.75922	EZH2
5.25e-05	2.62e-06	-5.73056	4.42803	-2.18336	2.18336	F2RL1
8.85e-06	2.4e-07	-6.57371	6.79725	-3.11223	3.11223	FABP1
2.93e-07	3.19e-09	-8.15812	11.0827	-2.00589	2.00589	FABP3
1.3e-05	4e-07	-6.39185	6.28973	-1.31735	1.31735	SCD5
1.3e-05	4.01e-07	-6.39076	6.2867	-1.47006	1.47006	HTATIP2
1.32e-05	4.07e-07	-6.38544	6.27182	-1.10751	1.10751	FA2H
0.00217	0.000316	-4.05087	-0.26895	-1.50087	1.50087	FAM134B
0.0201	0.00512	-3.01204	-2.93013	-1.52558	1.52558	FAM149A
1.34e-05	4.16e-07	-6.3776	6.24987	-0.763593	0.763593	HPCAL4
1.35e-05	4.18e-07	-6.37569	6.24453	-1.49909	1.49909	SLC6A13
1.35e-05	4.19e-07	6.37553	6.24409	1.30163	1.30163	TMEM39B
3.89e-05	1.73e-06	5.8761	4.83935	1.53439	1.53439	FAM33A
1.35e-05	4.21e-07	6.3739	6.23951	0.662993	0.662993	UBE3A
6.92e-05	3.83e-06	-5.59878	4.05515	-2.45732	2.45732	FAM38A
1.36e-05	4.27e-07	-6.36838	6.22407	-0.949126	0.949126	NHEJ1
4.53e-05	2.15e-06	5.80031	4.62524	3.82585	3.82585	FAM64A
0.0166	0.00403	3.10586	-2.70487	1.91924	1.91924	FAM83D
5.15e-06	1.16e-07	6.8332	7.51684	1.71207	1.71207	FANCG
1.41e-05	4.46e-07	-6.35323	6.18166	-1.43614	1.43614	CLN5
6.02e-05	3.16e-06	5.66607	4.24558	2.1375	2.1375	FANCI
2.31e-07	2.41e-09	8.26543	11.3624	1.87837	1.87837	FANCL
1.42e-05	4.52e-07	-6.34826	6.16776	-1.23267	1.23267	HABP2
1.42e-05	4.53e-07	-6.34763	6.16598	-0.617888	0.617888	KLHDC7A
1.43e-05	4.57e-07	-6.34464	6.15761	-1.27295	1.27295	NAT1
0.0238	0.00637	2.92595	-3.13352	2.36621	2.36621	FAT3
1.44e-05	4.62e-07	-6.34075	6.14671	-0.742519	0.742519	C9orf75
1.44e-05	4.62e-07	6.34063	6.14639	0.891482	0.891482	BAT1
1.44e-05	4.64e-07	6.33931	6.14269	1.18773	1.18773	CUL1
1.49e-05	4.78e-07	6.32831	6.11188	0.676447	0.676447	RPS14
1.37e-05	4.29e-07	6.3672	6.22079	3.59659	3.59659	FBN2
1.49e-05	4.82e-07	6.32579	6.10482	1.49408	1.49408	SC65
1.8e-08	1.09e-10	-9.48427	14.4318	-4.01247	4.01247	FBP1
3.02e-05	1.25e-06	5.99064	5.1626	2.5963	2.5963	FBXL10
1.51e-05	4.9e-07	6.31973	6.08785	0.897682	0.897682	DHX40
1.51e-05	4.91e-07	-6.31895	6.08565	-1.14662	1.14662	SLC25A25
1.54e-05	5.04e-07	6.31021	6.06116	0.887756	0.887756	BPTF
0.00393	0.000664	3.78249	-0.9864	1.55295	1.55295	FBXL7
1.54e-05	5.05e-07	-6.30937	6.0588	-1.19781	1.19781	PEBP1
1.54e-05	5.06e-07	-6.30867	6.05684	-0.958373	0.958373	KIF3B
8.96e-05	5.27e-06	5.48701	3.73874	2.94032	2.94032	FBXO5
0.000267	2.19e-05	4.99114	2.33708	1.61269	1.61269	FEN1
0.0158	0.00379	-3.13017	-2.64591	-2.64391	2.64391	FGF9
1.59e-05	5.24e-07	6.29594	6.02114	1.1879	1.1879	FXR1
2.43e-05	9.42e-07	-6.08928	5.44052	-2.07171	2.07171	FGFR3
1.6e-05	5.3e-07	-6.29231	6.01097	-0.680563	0.680563	SLC25A30
6.11e-05	3.22e-06	5.65898	4.22551	1.7717	1.7717	FIGNL1
1.6e-05	5.32e-07	6.29047	6.00583	1.42734	1.42734	ZNF608
1.62e-05	5.4e-07	6.28581	5.99276	1.0596	1.0596	RAB6IP1
0.00115	0.000142	4.33498	0.50626	2.02701	2.02701	FLJ13197
1.64e-05	5.5e-07	6.27894	5.97349	0.774806	0.774806	CHST10
0.0191	0.0048	3.03716	-2.87018	1.61581	1.61581	FLRT2
1.64e-05	5.51e-07	-6.27808	5.97107	-1.47867	1.47867	TM4SF18
1.68e-05	5.66e-07	-6.26909	5.94585	-1.13316	1.13316	GOLT1A
1.68e-05	5.66e-07	6.26898	5.94554	0.864031	0.864031	TRIM27
1.68e-05	5.66e-07	-6.26881	5.94507	-1.38672	1.38672	CDK2AP2
1.68e-05	5.68e-07	-6.26794	5.94263	-1.03341	1.03341	F11
1.14e-06	1.74e-08	-7.52263	9.39716	-3.91471	3.91471	FMO1
0.000194	1.43e-05	-5.14044	2.75833	-1.86558	1.86558	FMO4
0.000108	6.67e-06	-5.4053	3.50745	-3.55253	3.55253	FOLR1
0.0109	0.00239	-3.30639	-2.21168	-2.53497	2.53497	FOS
1.7e-05	5.78e-07	6.26174	5.92524	1.33185	1.33185	RAE1
1.7e-05	5.81e-07	-6.25956	5.91912	-1.04981	1.04981	PIK3IP1
1.71e-05	5.84e-07	6.25811	5.91505	1.09534	1.09534	SART3
1.72e-05	5.88e-07	-6.2553	5.90716	-1.11684	1.11684	FCN3
1.73e-05	5.93e-07	6.2523	5.89876	1.47477	1.47477	SCHIP1
0.0211	0.00547	2.98608	-2.99181	2.44359	2.44359	FOXD1
1.73e-05	5.95e-07	6.25137	5.89615	0.891557	0.891557	NCOA6
2.27e-20	5.13e-24	-28.882	43.1827	-2.70516	2.70516	FOXI1
7.52e-05	4.26e-06	5.56096	3.94809	2.73787	2.73787	FOXM1
0.000881	0.000102	-4.45218	0.82979	-2.83184	2.83184	FOXQ1
1.76e-05	6.09e-07	6.24296	5.87255	1.25657	1.25657	SPRED1
1.76e-05	6.09e-07	-6.24289	5.87235	-0.696246	0.696246	RILP
0.00302	0.000481	-3.89995	-0.67443	-1.50922	1.50922	FRMD3
0.00122	0.000155	4.30453	0.42251	2.25967	2.25967	FSCN1
6.39e-08	5.02e-10	-8.87342	12.9184	-1.77975	1.77975	FTCD
6.2e-06	1.49e-07	-6.7441	7.27042	-1.88828	1.88828	FUCA1
1.8e-05	6.3e-07	6.23111	5.83927	1.16263	1.16263	PIBF1
1.82e-05	6.37e-07	-6.22714	5.82813	-0.95597	0.95597	ESRRA
1.84e-05	6.47e-07	-6.2216	5.81256	-0.988094	0.988094	DEGS2
1.86e-05	6.54e-07	-6.21805	5.80262	-0.883292	0.883292	CPEB3
1.93e-08	1.21e-10	-9.44102	14.3264	-1.82489	1.82489	FUT6
1.87e-05	6.59e-07	-6.21544	5.79527	-1.27558	1.27558	TMEM171
1.87e-05	6.61e-07	-6.21401	5.79125	-1.25595	1.25595	PLEKHB2
1.87e-05	6.62e-07	-6.21378	5.7906	-0.663355	0.663355	SLC34A3
1.88e-05	6.67e-07	-6.21091	5.78255	-0.903039	0.903039	FOSL1
1.88e-05	6.69e-07	6.21016	5.78045	1.41029	1.41029	AOF2
9.59e-06	2.7e-07	-6.53161	6.68	-4.71915	4.71915	FXYD2
4.76e-18	1.35e-21	-23.955	38.3663	-5.0925	5.0925	FXYD4
1.89e-05	6.75e-07	-6.20693	5.77138	-0.977713	0.977713	LMO7
5.33e-05	2.68e-06	5.72357	4.40824	1.59992	1.59992	FYN
0.00712	0.00139	3.50981	-1.69668	2.64828	2.64828	FZD10
1.7e-05	5.77e-07	6.26214	5.92636	3.17471	3.17471	FZD2
1.9e-05	6.82e-07	6.20338	5.76139	1.26766	1.26766	HMG20A
0.00391	0.000661	3.78404	-0.98232	1.90213	1.90213	FZD3
1.9e-05	6.85e-07	-6.20164	5.75651	-0.63874	0.63874	ATP2A3
1.92e-05	6.93e-07	6.19739	5.74457	1.47945	1.47945	SLC2A10
1.93e-05	6.97e-07	-6.19564	5.73966	-1.40518	1.40518	OPLAH
1.93e-05	6.97e-07	-6.19529	5.73867	-0.924323	0.924323	LIMS2
1.93e-05	6.99e-07	6.19443	5.73626	1.01178	1.01178	LOC93622
0.000147	9.87e-06	5.26872	3.12097	2.45245	2.45245	FZD7
1.94e-05	7.06e-07	-6.19089	5.72631	-1.27887	1.27887	REEP6
1.94e-05	7.07e-07	6.19034	5.72476	1.12613	1.12613	PARP2
0.000305	2.59e-05	-4.93277	2.1727	-2.62957	2.62957	G0S2
0.000294	2.48e-05	-4.94743	2.21397	-1.84031	1.84031	G6PC
1.97e-05	7.23e-07	-6.18268	5.70323	-0.693114	0.693114	OCEL1
6.27e-05	3.37e-06	-5.64358	4.18194	-1.73488	1.73488	GABARAPL1
2.69e-06	5.3e-08	-7.11585	8.29365	-1.81213	1.81213	GABRA2
2.02e-05	7.43e-07	6.17316	5.67648	0.979252	0.979252	KIAA1429
2.03e-05	7.46e-07	6.17159	5.67206	1.37626	1.37626	ZNF606
0.000869	9.99e-05	-4.45958	0.85028	-2.11787	2.11787	GADD45A
2.06e-05	7.58e-07	6.16579	5.65577	0.930139	0.930139	CNOT10
9.59e-06	2.7e-07	-6.53144	6.6795	-2.62054	2.62054	GADD45B
0.00203	0.000291	-4.08035	-0.18919	-1.51842	1.51842	GAL3ST1
3.1e-06	6.37e-08	-7.04935	8.1116	-1.65686	1.65686	GALM
2.08e-05	7.73e-07	6.15904	5.63678	1.2821	1.2821	UBXD7
0.00259	0.000397	-3.96914	-0.48913	-2.70244	2.70244	GALNT14
2.08e-05	7.76e-07	6.15762	5.6328	0.92408	0.92408	KPNB1
4.08e-05	1.84e-06	5.85405	4.77706	1.69991	1.69991	GALNT7
2.11e-05	7.89e-07	-6.15165	5.616	-1.26627	1.26627	PKLR
2.12e-05	7.92e-07	-6.15038	5.61245	-1.22436	1.22436	S100A14
2.12e-05	7.94e-07	-6.1494	5.60969	-0.517325	0.517325	TTLL6
0.00246	0.000371	3.99335	-0.42406	2.24094	2.24094	GAS1
2.2e-05	8.25e-07	-6.13594	5.57181	-1.45041	1.45041	ACAA1
2.24e-05	8.45e-07	-6.1275	5.54809	-1.11594	1.11594	MYOM3
2.24e-05	8.46e-07	-6.1271	5.54695	-0.716836	0.716836	HMX2
0.00106	0.000129	-4.36908	0.60017	-2.47349	2.47349	GATA3
2.25e-05	8.49e-07	6.12592	5.54364	0.992432	0.992432	KHDRBS1
2.25e-05	8.54e-07	6.12389	5.53794	1.21768	1.21768	CEP57
3.6e-07	4.24e-09	-8.05109	10.8023	-3.76816	3.76816	GATM
2.67e-12	3.62e-15	-14.2436	24.5462	-3.73988	3.73988	GBA3
2.29e-05	8.7e-07	6.11758	5.52018	0.920206	0.920206	MED4
0.00431	0.000747	-3.73943	-1.09992	-2.5344	2.5344	GBP3
0.0114	0.00253	-3.28533	-2.26417	-2.07737	2.07737	GCA
2.32e-05	8.85e-07	-6.11123	5.50229	-3.39503	3.39503	GDA
4.97e-05	2.45e-06	-5.75489	4.49682	-4.0642	4.0642	GDF15
2.38e-05	9.14e-07	6.09996	5.47057	0.419768	0.419768	RPL38
2.38e-05	9.15e-07	6.09973	5.46993	1.27789	1.27789	TP53
2.39e-05	9.17e-07	6.09889	5.46758	1.34961	1.34961	HNRNPA0
1.5e-05	4.85e-07	-6.32383	6.09933	-2.46211	2.46211	GGT1
6.61e-10	2.39e-12	-11.1061	18.2034	-2.77343	2.77343	GGT6
4.76e-05	2.29e-06	-5.77846	4.56347	-1.50379	1.50379	GGTLA4
2.41e-05	9.32e-07	-6.09298	5.45095	-0.900139	0.900139	ARHGEF16
1.89e-05	6.74e-07	-6.20745	5.77283	-1.8547	1.8547	GIMAP6
2.43e-05	9.43e-07	-6.08922	5.44034	-1.32248	1.32248	PPP2R3A
0.000213	1.62e-05	-5.09588	2.63249	-1.51922	1.51922	GIMAP7
7.09e-06	1.76e-07	6.68416	7.10423	2.6151	2.6151	GINS2
2.47e-05	9.61e-07	-6.08247	5.42134	-0.813583	0.813583	SLC5A11
2.48e-05	9.65e-07	-6.0808	5.41664	-0.929491	0.929491	HSD17B8
3.06e-06	6.24e-08	-7.05678	8.13196	-2.14203	2.14203	GIPC2
2.52e-05	9.87e-07	-6.07307	5.39488	-0.459394	0.459394	S100A3
2.54e-05	9.95e-07	6.07004	5.38635	0.813509	0.813509	RPL18
2.55e-05	1e-06	6.06786	5.3802	1.21488	1.21488	RANBP5
2.55e-05	1e-06	-6.0673	5.37863	-1.34146	1.34146	LAD1
2.58e-05	1.02e-06	6.06302	5.36658	1.08646	1.08646	WRN
2.58e-05	1.02e-06	-6.06264	5.36551	-0.738953	0.738953	UPK1B
1.02e-05	2.93e-07	-6.50269	6.59935	-1.56952	1.56952	GJB1
2.6e-05	1.03e-06	6.05919	5.35579	1.34434	1.34434	DCP1B
2.61e-05	1.03e-06	-6.05736	5.35064	-0.669711	0.669711	FOXA3
2.61e-05	1.03e-06	6.05682	5.34913	0.975233	0.975233	UPF2
1.09e-05	3.18e-07	-6.47305	6.51664	-1.70104	1.70104	GK
2.61e-05	1.04e-06	-6.0556	5.34567	-1.39909	1.39909	RORC
2.62e-05	1.04e-06	6.05429	5.342	0.912881	0.912881	MGA
2.64e-05	1.05e-06	-6.05139	5.33382	-1.26951	1.26951	EAF2
2.64e-05	1.05e-06	6.05046	5.3312	1.02078	1.02078	BTF3
2.69e-05	1.07e-06	6.04323	5.31082	1.01822	1.01822	PHF21A
2.69e-05	1.08e-06	6.04254	5.30889	1.25801	1.25801	RCBTB2
2.11e-07	2.14e-09	-8.31048	11.4793	-2.63299	2.63299	GLDC
3.48e-05	1.5e-06	-5.92651	4.98168	-2.57398	2.57398	GLRX
2.74e-05	1.1e-06	-6.03516	5.2881	-1.32276	1.32276	VIL1
2.74e-05	1.1e-06	-6.03359	5.28366	-1.28402	1.28402	ACAA2
2.79e-05	1.12e-06	6.02778	5.26731	1.00379	1.00379	CROP
3.45e-06	7.27e-08	-7.00174	7.98099	-3.38012	3.38012	GLS
2.86e-05	1.16e-06	-6.01778	5.23912	-0.93128	0.93128	TMEM16K
2.86e-05	1.16e-06	-6.01705	5.23706	-1.20621	1.20621	KIFC3
2.88e-05	1.16e-06	-6.01483	5.23081	-1.12479	1.12479	MAFK
2.9e-05	1.17e-06	-6.01187	5.22245	-1.4351	1.4351	ABHD14B
2.9e-05	1.18e-06	6.01093	5.2198	1.09346	1.09346	REV3L
2.91e-05	1.18e-06	-6.00931	5.21523	-1.30459	1.30459	FLJ22763
2.91e-05	1.19e-06	6.00848	5.21288	1.25836	1.25836	LOC728844
2.93e-05	1.2e-06	6.0053	5.20394	0.75336	0.75336	EIF3H
2.94e-05	1.2e-06	6.00359	5.1991	0.888122	0.888122	FNTA
2.97e-05	1.21e-06	-6.00022	5.18962	-1.31012	1.31012	ENAM
2.98e-05	1.22e-06	5.99849	5.18472	0.850206	0.850206	PDS5A
2.98e-05	1.22e-06	5.99758	5.18216	1.25176	1.25176	CHD1
2.99e-05	1.23e-06	5.99677	5.17988	0.728572	0.728572	PPHLN1
3e-05	1.23e-06	5.99445	5.17335	0.865681	0.865681	NKIRAS2
3e-05	1.23e-06	5.99432	5.17296	1.18261	1.18261	MAP3K7
0.00968	0.00206	3.36209	-2.07205	1.60155	1.60155	GLT25D2
6.67e-07	9.16e-09	-7.76171	10.037	-2.16628	2.16628	GLYAT
3.02e-05	1.25e-06	5.99031	5.16167	1.13949	1.13949	WDR70
3.05e-05	1.26e-06	5.98615	5.14993	1.03866	1.03866	SIP1
0.000143	9.55e-06	-5.28023	3.15353	-2.44023	2.44023	GLYATL1
1.09e-08	5.93e-11	-9.73311	15.0337	-2.25917	2.25917	GOT1
3.07e-05	1.28e-06	5.98208	5.13846	1.31144	1.31144	EIF2AK4
3.07e-05	1.28e-06	-5.98205	5.13838	-0.540166	0.540166	C1orf64
0.00223	0.000328	-4.03779	-0.30428	-1.854	1.854	GPC5
3.1e-05	1.29e-06	5.97797	5.12687	1.11094	1.11094	SSRP1
3.1e-05	1.3e-06	5.97739	5.12522	1.40507	1.40507	ZNF623
3.13e-05	1.31e-06	5.974	5.11567	0.982786	0.982786	FBXW7
4.12e-06	8.91e-08	-6.92804	7.77834	-1.57056	1.57056	GPD1
0.00579	0.00108	-3.60492	-1.45134	-1.89131	1.89131	GPR116
3.19e-05	1.34e-06	-5.96578	5.09248	-0.615375	0.615375	LOC374569
0.002	0.000285	-4.0878	-0.16901	-1.61238	1.61238	GPR126
0.000111	6.93e-06	-5.39188	3.46945	-2.85623	2.85623	GPR160
3.24e-05	1.37e-06	5.95857	5.07216	1.11233	1.11233	ZNF146
2.27e-08	1.45e-10	-9.36949	14.1513	-2.61693	2.61693	GPR56
3.28e-05	1.39e-06	5.95345	5.0577	1.22127	1.22127	POLR2D
3.28e-05	1.39e-06	-5.95266	5.05547	-1.01475	1.01475	MRPL34
3.3e-05	1.4e-06	-5.94965	5.04699	-0.829332	0.829332	CLDN14
3.3e-05	1.4e-06	-5.9494	5.04627	-0.954642	0.954642	TPMT
3.31e-05	1.41e-06	-5.94849	5.04371	-1.40769	1.40769	FAM107B
3.32e-05	1.41e-06	5.94665	5.0385	1.04919	1.04919	NOL11
0.000408	3.78e-05	4.80062	1.80136	4.13888	4.13888	GPR64
3.35e-05	1.43e-06	-5.94289	5.02791	-1.10797	1.10797	PCYT2
3.35e-05	1.43e-06	5.94238	5.02646	1.17312	1.17312	ZNF227
1.15e-06	1.8e-08	-7.51161	9.36752	-4.28434	4.28434	GPX3
3.44e-05	1.48e-06	5.93146	4.99565	1.49479	1.49479	USP1
3.68e-06	7.86e-08	6.97327	7.90278	1.99051	1.99051	GPX7
3.45e-05	1.48e-06	-5.92978	4.9909	-0.737641	0.737641	FBXO44
3.46e-05	1.49e-06	5.92818	4.9864	1.26252	1.26252	ZNF140
0.00045	4.29e-05	-4.75608	1.67651	-1.94079	1.94079	GRAMD1C
3.48e-05	1.5e-06	-5.92585	4.97982	-1.14573	1.14573	KIAA1522
0.0102	0.0022	-3.33829	-2.13183	-2.88927	2.88927	GRB14
3.48e-05	1.51e-06	-5.9247	4.97657	-0.674587	0.674587	IRF5
3.48e-05	1.51e-06	-5.92411	4.9749	-0.508559	0.508559	SFTPG
1.84e-06	3.26e-08	-7.29312	8.77675	-3.26763	3.26763	GSTA1
3.49e-05	1.52e-06	-5.9226	4.97065	-0.863138	0.863138	ALAD
3.49e-05	1.52e-06	5.92167	4.96801	1.07818	1.07818	NCAPD3
3.49e-05	1.52e-06	-5.92135	4.96711	-0.87115	0.87115	MCCC2
0.000603	6.24e-05	-4.62487	1.30972	-1.58279	1.58279	GSTK1
3.55e-05	1.55e-06	5.91488	4.94885	0.880656	0.880656	ZNF639
1.81e-08	1.11e-10	-9.47541	14.4102	-2.44768	2.44768	GSTM3
0.0124	0.0028	-3.24647	-2.36064	-2.05544	2.05544	GULP1
3.55e-05	1.56e-06	-5.9125	4.94213	-1.34766	1.34766	ACO2
0.000314	2.71e-05	4.9172	2.12887	1.9155	1.9155	H2AFX
3.62e-05	1.59e-06	-5.90496	4.92084	-0.862114	0.862114	FDX1
3.62e-05	1.59e-06	5.90471	4.92014	1.05478	1.05478	C4orf27
3.62e-05	1.6e-06	5.9036	4.91701	0.914988	0.914988	KIAA1600
3.65e-05	1.61e-06	-5.90116	4.91014	-1.13735	1.13735	EPB49
3.78e-05	1.67e-06	5.88777	4.87231	0.746439	0.746439	PPP3CA
3.78e-05	1.68e-06	5.88735	4.87113	1.45464	1.45464	NASP
3.87e-05	1.72e-06	5.87846	4.84603	0.688502	0.688502	RTF1
3.88e-05	1.72e-06	-5.87767	4.84381	-0.977543	0.977543	NQO1
3.88e-05	1.72e-06	5.87738	4.84298	1.372	1.372	WHSC1
1.12e-07	1.02e-09	-8.5975	12.2183	-2.30938	2.30938	HAO2
0.00259	0.000395	3.97045	-0.48561	3.85782	3.85782	HAS2
0.000232	1.81e-05	5.05677	2.52213	1.64483	1.64483	HDAC2
4e-05	1.79e-06	-5.86467	4.80708	-0.739181	0.739181	A4GALT
4.02e-05	1.8e-06	5.86282	4.80186	1.05941	1.05941	HNRNPR
4.02e-05	1.8e-06	5.86183	4.79904	1.30822	1.30822	SEPHS1
0.000286	2.39e-05	4.96115	2.25259	1.92062	1.92062	HELLS
4.05e-05	1.82e-06	5.85857	4.78986	0.682194	0.682194	SFRS11
0.00025	2e-05	5.02252	2.42553	2.63098	2.63098	HEY1
4.07e-05	1.84e-06	5.85537	4.7808	1.41045	1.41045	GNL3
4.07e-05	1.84e-06	5.85529	4.78059	0.98536	0.98536	TMSB10
4.07e-05	1.84e-06	5.8547	4.77891	0.817665	0.817665	RB1CC1
0.00108	0.000132	4.36085	0.5775	1.74771	1.74771	HIST1H4C
4.13e-05	1.87e-06	-5.84928	4.76359	-1.21618	1.21618	SELP
4.16e-05	1.88e-06	5.84617	4.75483	1.04435	1.04435	RBM10
4.17e-05	1.89e-06	5.84469	4.75065	0.788185	0.788185	XPNPEP1
0.000663	7.05e-05	4.58219	1.19079	2.60154	2.60154	HK2
4.2e-05	1.91e-06	5.84152	4.74167	1.39223	1.39223	POU2F1
4.2e-05	1.91e-06	5.84078	4.73959	1.21432	1.21432	SMCHD1
4.2e-05	1.92e-06	-5.84034	4.73836	-0.541212	0.541212	TRIM50
4.2e-05	1.92e-06	5.84024	4.73806	0.751857	0.751857	NT5C3L
4.2e-05	1.92e-06	5.83913	4.73493	1.07027	1.07027	ZNF22
0.00708	0.00138	-3.51242	-1.68995	-1.6745	1.6745	HLF
4.22e-05	1.94e-06	-5.8368	4.72833	-0.55524	0.55524	C10orf108
1.62e-05	5.41e-07	6.28481	5.98994	2.04481	2.04481	HMGB2
4.23e-05	1.95e-06	-5.8349	4.72298	-1.41152	1.41152	MRPS6
4.23e-05	1.95e-06	5.83451	4.72189	0.967841	0.967841	RBM26
4.23e-05	1.95e-06	5.83446	4.72174	1.15335	1.15335	ZMYND19
4.26e-05	1.96e-06	5.83206	4.71496	1.18804	1.18804	CASP3
0.000143	9.55e-06	5.28017	3.15334	1.56841	1.56841	HMGB3
0.00958	0.00204	-3.36673	-2.06035	-2.24657	2.24657	HMGCS2
0.00107	0.000129	4.3684	0.5983	2.32338	2.32338	HMMR
0.00785	0.00158	-3.46251	-1.81764	-1.74316	1.74316	HNF1B
0.0108	0.00236	3.31166	-2.19851	1.81438	1.81438	HOXA10
0.0193	0.00486	3.03264	-2.88099	1.84421	1.84421	HOXA11
4.38e-05	2.04e-06	5.81863	4.67701	1.17204	1.17204	MYST4
4.41e-05	2.05e-06	5.81635	4.67055	1.31844	1.31844	SSBP2
4.41e-05	2.06e-06	5.81543	4.66795	1.03377	1.03377	FBXL20
4.43e-05	2.07e-06	5.81372	4.66314	1.03503	1.03503	BBS10
4.47e-05	2.09e-06	5.8101	4.65289	1.13901	1.13901	LOC646417
4.49e-05	2.1e-06	5.80834	4.64792	1.05068	1.05068	FUBP3
4.49e-05	2.1e-06	5.8081	4.64724	0.643535	0.643535	SP3
4.5e-05	2.11e-06	-5.80652	4.64277	-1.29132	1.29132	LYPLAL1
4.5e-05	2.12e-06	5.80571	4.64048	0.95542	0.95542	ELAVL1
4.5e-05	2.12e-06	5.8056	4.64017	1.37834	1.37834	PBRM1
4.51e-05	2.12e-06	5.80426	4.63638	1.42021	1.42021	GABPB2
4.52e-05	2.13e-06	-5.8035	4.63423	-0.827132	0.827132	PROZ
4.52e-05	2.13e-06	5.80314	4.63324	1.05044	1.05044	BRCA1
4.53e-05	2.14e-06	5.80188	4.62966	0.87	0.87	HSPC152
4.53e-05	2.15e-06	-5.80088	4.62684	-0.666599	0.666599	CLPTM1
4.53e-05	2.15e-06	-5.80061	4.62606	-1.00761	1.00761	NOS3
0.00456	0.000805	3.71217	-1.17155	1.89882	1.89882	HOXA11S
4.54e-05	2.15e-06	5.79955	4.62307	0.997709	0.997709	TNKS
4.61e-05	2.19e-06	-5.79324	4.60526	-1.37124	1.37124	SLC25A4
4.61e-05	2.19e-06	-5.79322	4.60517	-0.983325	0.983325	SLC4A11
4.62e-05	2.2e-06	5.79164	4.60072	1.25942	1.25942	TCF12
4.65e-05	2.22e-06	5.78948	4.59461	1.12437	1.12437	C10orf137
4.66e-05	2.22e-06	-5.78823	4.59108	-0.808512	0.808512	MARVELD3
4.7e-05	2.24e-06	-5.78503	4.58204	-0.743337	0.743337	ALPL
4.71e-05	2.25e-06	5.78377	4.57847	1.18289	1.18289	NUP85
4.71e-05	2.26e-06	5.78286	4.57591	1.16221	1.16221	FAM113A
4.76e-05	2.29e-06	-5.77859	4.56384	-1.23099	1.23099	RANBP3L
0.0196	0.00497	3.02402	-2.90157	2.16064	2.16064	HOXD11
4.77e-05	2.29e-06	-5.77761	4.56106	-0.714428	0.714428	MGC13057
4.77e-05	2.29e-06	-5.77737	4.56039	-0.847372	0.847372	SLC22A13
4.79e-05	2.31e-06	5.7749	4.5534	1.20822	1.20822	CDC23
9.07e-07	1.31e-08	-7.62954	9.68412	-3.25992	3.25992	HPD
3.17e-06	6.56e-08	-7.03885	8.08281	-2.90996	2.90996	HPN
4.83e-05	2.34e-06	5.77077	4.54173	1.42061	1.42061	NUP205
0.000488	4.79e-05	-4.71777	1.56924	-1.98623	1.98623	HRASLS3
0.000346	3.05e-05	-4.87569	2.01215	-1.95717	1.95717	HRSP12
1.08e-06	1.64e-08	-7.54479	9.45676	-3.7279	3.7279	HSD11B2
4.89e-05	2.38e-06	-5.76512	4.52574	-0.793592	0.793592	SLC26A9
4.9e-05	2.38e-06	5.7639	4.5223	0.946477	0.946477	C1orf52
4.69e-07	5.97e-09	-7.92213	10.4625	-2.52419	2.52419	HSD17B2
6.57e-05	3.58e-06	5.6219	4.12059	1.75034	1.75034	HSF2
0.00226	0.000333	-4.03249	-0.31858	-1.6562	1.6562	HSPA12A
1.36e-05	4.25e-07	-6.37016	6.22906	-3.34911	3.34911	HSPA2
4.93e-05	2.41e-06	-5.75976	4.5106	-0.873214	0.873214	SLC30A2
4.94e-05	2.42e-06	5.75908	4.50867	1.01658	1.01658	BUD13
4.83e-05	2.33e-06	-5.77133	4.5433	-1.94049	1.94049	HSPB8
4.96e-05	2.43e-06	-5.75678	4.50216	-1.08531	1.08531	IDH3A
4.96e-05	2.44e-06	5.75623	4.50061	0.999507	0.999507	LRRC37B
3.53e-10	9.78e-13	-11.5074	19.0824	-2.91194	2.91194	HYAL1
4.97e-05	2.45e-06	5.7546	4.496	1.01472	1.01472	ZNF26
4.98e-05	2.46e-06	5.75353	4.49298	0.865485	0.865485	REPS1
5e-05	2.47e-06	5.75144	4.48705	0.81939	0.81939	TRIM33
0.00158	0.000214	-4.19085	0.11121	-1.96048	1.96048	IER3
5.06e-05	2.51e-06	5.74644	4.47293	0.877208	0.877208	TAF11
5.07e-05	2.51e-06	-5.74594	4.4715	-1.37002	1.37002	SUCLG1
5.08e-05	2.52e-06	-5.74437	4.46707	-0.95631	0.95631	AFTPH
5.14e-05	2.55e-06	-5.73982	4.45421	-1.38436	1.38436	SDHD
0.0436	0.0138	2.61133	-3.84709	2.33725	2.33725	IGF2
5.21e-05	2.6e-06	5.73417	4.43822	1.11988	1.11988	UBE2V2
5.21e-05	2.6e-06	5.73397	4.43766	0.808801	0.808801	CSNK1G3
5.21e-05	2.6e-06	5.73329	4.43573	0.866913	0.866913	ATAD2B
0.00127	0.000163	-4.28731	0.37523	-1.57209	1.57209	IGFBP5
5.27e-05	2.64e-06	5.7289	4.42332	0.937053	0.937053	SMNDC1
5.28e-05	2.65e-06	-5.7272	4.41851	-1.0986	1.0986	SEPX1
0.00214	0.000311	-4.05687	-0.25274	-1.65888	1.65888	IL17RB
7.16e-06	1.78e-07	-6.67962	7.09164	-1.71361	1.71361	IL1R2
5.34e-05	2.68e-06	5.72266	4.40566	1.41578	1.41578	ALMS1
5.37e-05	2.7e-06	-5.71984	4.3977	-1.09855	1.09855	PDXK
5.4e-05	2.72e-06	-5.71775	4.39178	-0.831351	0.831351	TEK
5.4e-05	2.72e-06	-5.71742	4.39085	-0.593815	0.593815	LOC145837
5.46e-05	2.76e-06	5.71296	4.37822	0.831571	0.831571	DENR
0.000279	2.31e-05	-4.97263	2.28492	-2.477	2.477	IMPA2
5.49e-05	2.78e-06	5.70985	4.36943	0.427866	0.427866	RPL23
5.49e-05	2.78e-06	5.70981	4.36932	0.735508	0.735508	POLR2B
5.49e-05	2.79e-06	5.7092	4.36761	1.18923	1.18923	ZNF260
1.31e-08	7.35e-11	-9.64506	14.8217	-2.1142	2.1142	IRF6
0.0186	0.00465	-3.04965	-2.84028	-1.85197	1.85197	IRX1
5.48e-05	2.77e-06	-5.71155	4.37425	-3.16914	3.16914	IRX2
5.53e-05	2.82e-06	5.70516	4.35616	0.625356	0.625356	SETD2
5.53e-05	2.82e-06	5.70485	4.35529	1.30243	1.30243	C20orf72
5.55e-05	2.83e-06	5.70356	4.35166	0.890033	0.890033	SRPK2
5.58e-05	2.85e-06	-5.70146	4.34571	-0.590163	0.590163	ZNRF2
0.0133	0.00305	-3.21313	-2.44296	-1.70702	1.70702	ITGA2
5.64e-05	2.89e-06	-5.69646	4.33156	-0.501476	0.501476	CASP10
5.64e-05	2.89e-06	5.69634	4.33122	1.40971	1.40971	AVEN
5.68e-05	2.92e-06	5.69352	4.32324	0.964321	0.964321	CDON
5.68e-05	2.92e-06	5.69319	4.32231	0.68252	0.68252	FLJ10292
0.00656	0.00125	-3.54868	-1.59673	-1.50731	1.50731	ITGAV
5.73e-05	2.95e-06	5.68938	4.31153	1.0717	1.0717	AGPAT5
5.76e-05	2.97e-06	-5.6873	4.30564	-1.09818	1.09818	GLTP
5.76e-05	2.98e-06	-5.6865	4.30339	-1.21675	1.21675	FGF1
5.77e-05	2.98e-06	-5.68559	4.30081	-0.954275	0.954275	DBT
6.57e-05	3.58e-06	5.62208	4.12109	1.53836	1.53836	ITGB3BP
5.79e-05	3e-06	-5.68379	4.29573	-1.47936	1.47936	DAO
5.83e-05	3.03e-06	5.68059	4.28666	0.618229	0.618229	PHF20L1
5.83e-05	3.03e-06	5.68049	4.28637	0.582488	0.582488	IFT81
1.32e-05	4.08e-07	-6.38427	6.26853	-2.41108	2.41108	ITGB6
5.86e-05	3.05e-06	-5.67811	4.27964	-1.00291	1.00291	PROM2
5.86e-05	3.05e-06	5.67752	4.27799	0.918215	0.918215	RNF111
5.92e-05	3.09e-06	5.67383	4.26754	1.34094	1.34094	CREB3L4
5.95e-05	3.11e-06	-5.67148	4.2609	-0.621984	0.621984	SLC6A6
7.71e-06	2e-07	6.63858	6.97768	1.70307	1.70307	JARID1B
1.09e-05	3.21e-07	6.46982	6.50764	1.99852	1.99852	JARID2
6e-05	3.14e-06	-5.66759	4.24988	-0.86694	0.86694	CD46
0.00159	0.000214	-4.1899	0.10863	-2.07529	2.07529	JUNB
6.02e-05	3.16e-06	-5.66583	4.2449	-1.27258	1.27258	LOC113230
6.02e-05	3.16e-06	5.66503	4.24263	0.927208	0.927208	LAMC1
6.02e-05	3.17e-06	5.6648	4.242	0.679392	0.679392	RPS9
1.13e-06	1.73e-08	-7.52668	9.40806	-4.6467	4.6467	KCNJ1
6.12e-05	3.23e-06	5.65803	4.22283	1.14106	1.14106	HMGN1
6.13e-05	3.23e-06	-5.65759	4.22157	-0.680114	0.680114	MAPKAPK2
0.000193	1.42e-05	-5.14175	2.76205	-1.65089	1.65089	KCNJ10
6.15e-05	3.25e-06	-5.6554	4.21537	-0.736522	0.736522	SLC25A42
6.15e-05	3.25e-06	-5.65536	4.21528	-1.19515	1.19515	MALL
6.15e-05	3.26e-06	5.65489	4.21395	0.848597	0.848597	ZDHHC17
0.00413	0.000707	-3.75992	-1.04596	-2.5674	2.5674	KCNJ15
6.18e-05	3.28e-06	5.65205	4.20592	0.686991	0.686991	PUM1
0.000385	3.49e-05	-4.82801	1.87822	-3.45674	3.45674	KCNJ16
6.19e-05	3.3e-06	-5.65071	4.20213	-0.722009	0.722009	ITLN1
0.00623	0.00118	3.57215	-1.53616	2.24927	2.24927	KCNT2
6.2e-05	3.31e-06	5.64959	4.19894	0.712474	0.712474	ABCE1
6.21e-05	3.31e-06	5.64888	4.19692	0.851484	0.851484	C10orf18
6.25e-05	3.34e-06	-5.6457	4.18794	-0.399846	0.399846	PARK2
6.25e-05	3.35e-06	-5.64565	4.18779	-0.996801	0.996801	HBXIP
0.000113	7.08e-06	5.38439	3.44826	1.75434	1.75434	KDELC1
6.27e-05	3.36e-06	-5.64406	4.1833	-1.39299	1.39299	SLC17A5
2.65e-08	1.71e-10	-9.30208	13.9858	-1.91588	1.91588	KHK
1.02e-05	2.9e-07	6.50576	6.60793	2.81614	2.81614	KIAA0101
6.37e-05	3.43e-06	5.63712	4.16365	1.25223	1.25223	NUP62
6.38e-05	3.44e-06	5.63614	4.16088	0.886104	0.886104	USP47
6.44e-05	3.47e-06	5.63258	4.15082	1.38527	1.38527	ZNF462
6.44e-05	3.48e-06	-5.63227	4.14992	-1.11226	1.11226	PINK1
0.00894	0.00187	3.40017	-1.97596	2.1025	2.1025	KIAA0644
0.000334	2.93e-05	4.89008	2.0526	1.55191	1.55191	KIAA0922
6.57e-05	3.57e-06	5.62342	4.12489	0.791104	0.791104	FBXO11
6.57e-05	3.57e-06	-5.62335	4.12469	-0.856638	0.856638	COMTD1
6.57e-05	3.57e-06	5.62315	4.12412	1.45139	1.45139	CHTF18
6.57e-05	3.57e-06	5.62306	4.12388	1.25577	1.25577	TARBP1
0.00101	0.000121	4.39301	0.6662	1.54728	1.54728	KIAA1305
6.57e-05	3.58e-06	5.62222	4.1215	0.810395	0.810395	RPL35A
3.48e-05	1.5e-06	5.92544	4.97868	1.52946	1.52946	KIAA1333
2.41e-05	9.29e-07	6.09429	5.45462	3.92507	3.92507	KIF11
6.58e-05	3.59e-06	5.6207	4.11718	1.26388	1.26388	DYRK2
6.59e-05	3.6e-06	-5.62002	4.11528	-0.843203	0.843203	NFS1
6.6e-05	3.61e-06	5.61903	4.11245	1.07745	1.07745	SFRS7
6.6e-05	3.61e-06	-5.6186	4.11124	-1.14294	1.14294	SERTAD1
6.77e-05	3.71e-06	5.60917	4.08456	0.891789	0.891789	MTERFD1
0.000673	7.2e-05	-4.57512	1.17109	-1.95321	1.95321	KIF12
6.82e-05	3.75e-06	5.60605	4.07573	0.945513	0.945513	C1orf181
6.84e-05	3.76e-06	5.60474	4.07201	1.23994	1.23994	C8orf76
6.87e-05	3.79e-06	-5.6024	4.06539	-0.588603	0.588603	C2orf18
6.87e-05	3.79e-06	-5.60228	4.06506	-0.493957	0.493957	CP
6.92e-05	3.82e-06	-5.59949	4.05716	-0.85467	0.85467	DUSP15
7.41e-06	1.87e-07	-6.66155	7.04147	-1.94938	1.94938	KIF13B
6.95e-05	3.84e-06	-5.59713	4.05047	-1.22194	1.22194	AIFM1
6.97e-05	3.86e-06	-5.59589	4.04696	-0.778882	0.778882	PRUNE2
0.00042	3.93e-05	4.78706	1.76334	2.57405	2.57405	KIF14
7.02e-05	3.9e-06	5.59238	4.03703	0.829047	0.829047	C4orf8
0.0001	6.07e-06	5.43801	3.60004	3.0846	3.0846	KIF15
7.09e-05	3.94e-06	-5.58835	4.02564	-1.46993	1.46993	BDKRB2
7.1e-05	3.95e-06	5.58749	4.0232	1.32588	1.32588	ZNF545
7.15e-05	3.98e-06	5.58463	4.0151	0.916275	0.916275	EFTUD2
7.16e-05	3.99e-06	-5.58408	4.01354	-0.630374	0.630374	IL17RA
3.99e-05	1.78e-06	5.86572	4.81005	3.50656	3.50656	KIF20A
7.21e-05	4.03e-06	-5.58074	4.00408	-0.83565	0.83565	ZDHHC24
7.23e-05	4.04e-06	-5.57964	4.00098	-1.45243	1.45243	MOSC2
7.25e-05	4.06e-06	-5.57801	3.99636	-1.22113	1.22113	MYO6
7.26e-05	4.07e-06	-5.57737	3.99455	-1.49023	1.49023	SYPL2
0.00131	0.00017	4.2711	0.33075	2.33067	2.33067	KIF23
0.000408	3.77e-05	4.80173	1.80446	1.95925	1.95925	KIF2A
7.3e-05	4.11e-06	-5.5741	3.98529	-0.800383	0.800383	DNM2
7.3e-05	4.11e-06	5.57386	3.98461	1.18615	1.18615	PHF16
7.35e-05	4.14e-06	-5.57128	3.97732	-1.18361	1.18361	C1orf210
0.000297	2.51e-05	4.94299	2.20147	1.90777	1.90777	KIF2C
7.36e-05	4.16e-06	5.56993	3.9735	1.45277	1.45277	ILF3
9.46e-05	5.65e-06	5.46305	3.67092	3.33825	3.33825	KIF4A
7.39e-05	4.18e-06	-5.56799	3.968	-0.735473	0.735473	PITPNM2
7.47e-05	4.23e-06	5.56391	3.95646	1.34193	1.34193	CSTF3
7.47e-05	4.24e-06	5.56333	3.9548	0.932669	0.932669	STK35
4.46e-09	2.1e-11	-10.1657	16.06	-5.11109	5.11109	KL
7.52e-05	4.27e-06	5.56074	3.94747	1.42193	1.42193	TLE1
0.00117	0.000146	-4.32465	0.47783	-1.92867	1.92867	KLF2
7.54e-05	4.29e-06	-5.55901	3.94259	-1.42669	1.42669	RENBP
7.6e-05	4.33e-06	-5.55569	3.93319	-1.24028	1.24028	ELMO3
0.0014	0.000183	4.24582	0.26147	2.00097	2.00097	KLHL14
0.000358	3.17e-05	4.86199	1.97364	1.97187	1.97187	KLHL23
3.59e-06	7.62e-08	-6.98463	7.93398	-1.65555	1.65555	KLK1
7.64e-05	4.37e-06	-5.55266	3.92459	-1.36517	1.36517	SLPI
2.18e-24	1.23e-28	-41.0296	51.4603	-6.66929	6.66929	KNG1
1.57e-05	5.19e-07	6.29983	6.03206	2.27755	2.27755	KNTC1
7.66e-05	4.39e-06	5.55052	3.91855	0.819537	0.819537	LIG3
7.69e-05	4.42e-06	-5.54883	3.91376	-0.704072	0.704072	DDN
7.76e-05	4.46e-06	-5.54558	3.90457	-0.826814	0.826814	OVOL1
7.76e-05	4.46e-06	5.54513	3.90329	1.25917	1.25917	CEP192
7.53e-05	4.28e-06	5.5599	3.94511	2.40183	2.40183	KPNA2
7.9e-05	4.55e-06	5.53825	3.88382	1.37881	1.37881	PRMT1
8.23e-09	4.23e-11	-9.87254	15.3673	-3.05266	3.05266	KRT7
7.3e-05	4.11e-06	5.57416	3.98546	2.025	2.025	LAMA4
0.00281	0.000441	-3.93079	-0.59196	-1.99175	1.99175	LCN12
0.00466	0.000827	-3.70247	-1.19697	-1.53951	1.53951	LEPREL1
8.06e-05	4.67e-06	-5.52926	3.85835	-1.18118	1.18118	TNFRSF14
8.07e-05	4.68e-06	-5.52865	3.85663	-1.05882	1.05882	HECTD3
8.09e-05	4.7e-06	5.52729	3.85278	0.872048	0.872048	AMMECR1L
8.09e-05	4.7e-06	5.52727	3.85272	0.909196	0.909196	DKC1
1.57e-05	5.17e-07	-6.30068	6.03445	-2.72072	2.72072	LGALS2
0.0167	0.00406	-3.10256	-2.71286	-2.05588	2.05588	LGALS3
8.95e-06	2.45e-07	6.56545	6.77426	1.68777	1.68777	LIG1
8.22e-05	4.79e-06	-5.52042	3.83334	-0.789715	0.789715	SLC39A13
8.32e-05	4.86e-06	5.51553	3.81948	0.992043	0.992043	DDX50
8.36e-05	4.89e-06	5.51343	3.81355	0.615297	0.615297	CNPY3
8.36e-05	4.89e-06	5.51331	3.8132	0.910088	0.910088	SFRS1
0.000604	6.27e-05	-4.62364	1.30629	-1.70636	1.70636	LMBRD1
8.6e-05	5.04e-06	5.50281	3.78348	0.868493	0.868493	GTF2E1
8.86e-05	5.19e-06	-5.49217	3.75337	-1.45913	1.45913	GLUD1
2.56e-06	5.03e-08	7.13531	8.34684	3.86489	3.86489	LMNB1
1.69e-05	5.72e-07	6.26531	5.93526	2.37615	2.37615	LMNB2
4.19e-05	1.9e-06	-5.84294	4.74568	-1.60848	1.60848	LNX1
9.06e-05	5.34e-06	-5.48257	3.7262	-0.528165	0.528165	HABP4
7.86e-13	9.33e-16	-14.9698	25.8538	-4.79266	4.79266	LOC155006
9.15e-05	5.4e-06	-5.47891	3.71582	-1.11498	1.11498	SLC2A2
9.22e-05	5.44e-06	-5.47583	3.70711	-1.21945	1.21945	PNPO
9.25e-05	5.47e-06	5.47438	3.70299	0.82157	0.82157	MED1
0.0244	0.00659	2.91212	-3.16587	1.68052	1.68052	LOC201181
9.34e-05	5.53e-06	-5.47025	3.69132	-0.554158	0.554158	DIAPH1
9.34e-05	5.54e-06	5.46984	3.69016	1.07048	1.07048	ZNF512B
0.000244	1.94e-05	5.03295	2.45496	2.32432	2.32432	LOC201725
9.35e-05	5.55e-06	5.46887	3.6874	1.05637	1.05637	AEBP2
1.61e-07	1.59e-09	-8.4237	11.7721	-2.05222	2.05222	LOC253012
9.37e-05	5.58e-06	-5.46756	3.6837	-0.853928	0.853928	KIAA0040
9.41e-05	5.6e-06	5.46571	3.67847	0.830167	0.830167	SEMA4C
6.72e-06	1.64e-07	-6.70889	7.17282	-3.50517	3.50517	LOC284422
9.42e-05	5.62e-06	-5.46484	3.67599	-1.41917	1.41917	CKMT2
0.0489	0.0159	2.54921	-3.98199	1.67101	1.67101	LOC285382
9.6e-05	5.74e-06	5.45728	3.65459	1.05066	1.05066	NFYB
0.000647	6.81e-05	-4.59431	1.22452	-2.12006	2.12006	LOC342979
0.000983	0.000117	4.40378	0.69592	2.09002	2.09002	LOC389906
9.63e-05	5.77e-06	-5.45542	3.64934	-0.936493	0.936493	ZHX3
9.68e-05	5.81e-06	-5.45345	3.64375	-0.972641	0.972641	PFKFB2
9.75e-05	5.85e-06	5.45054	3.63552	1.44125	1.44125	CEP76
0.00822	0.00168	3.44025	-1.87431	1.68621	1.68621	LOC493869
9.78e-05	5.89e-06	5.44859	3.62999	0.977216	0.977216	CHD1L
9.8e-05	5.9e-06	5.44777	3.62767	0.931491	0.931491	DUT
1.3e-06	2.04e-08	7.46537	9.24294	1.74524	1.74524	LOC63920
1.84e-06	3.3e-08	-7.28816	8.76329	-2.17454	2.17454	LOC643008
9.95e-05	6.01e-06	-5.44127	3.60928	-0.704982	0.704982	LOC554235
9.97e-05	6.03e-06	5.44043	3.60688	1.06284	1.06284	NOL5A
9.98e-05	6.04e-06	5.43968	3.60477	1.23142	1.23142	GLT8D3
0.0001	6.06e-06	5.43871	3.60203	0.880428	0.880428	ZNF207
0.000205	1.55e-05	5.11227	2.67877	1.54886	1.54886	LOC645301
0.0001	6.07e-06	5.43766	3.59906	1.18367	1.18367	SNORA72
0.0415	0.0129	2.63699	-3.79075	2.29082	2.29082	LOC728176
2.4e-05	9.25e-07	6.09582	5.45894	2.23734	2.23734	LOC729063
0.000102	6.21e-06	-5.43016	3.57783	-1.02879	1.02879	LYG1
0.000187	1.36e-05	5.15698	2.80507	1.70326	1.70326	LOC91431
0.000102	6.22e-06	5.42928	3.57532	0.878946	0.878946	SUZ12
0.000103	6.3e-06	5.4251	3.5635	1.36495	1.36495	ADNP
0.00295	0.000467	3.91014	-0.6472	1.80454	1.80454	LOC91461
0.00266	0.00041	-3.95705	-0.52158	-2.16947	2.16947	LPL
0.000104	6.37e-06	-5.421	3.5519	-0.620607	0.620607	AFF1
0.000104	6.39e-06	-5.42023	3.5497	-0.516219	0.516219	KCNE1
0.000104	6.39e-06	-5.42013	3.54943	-0.783363	0.783363	MYO7B
0.000104	6.4e-06	-5.4193	3.54709	-0.924367	0.924367	VDR
0.000105	6.46e-06	5.41599	3.53771	1.18083	1.18083	PAXIP1
0.000105	6.47e-06	5.41575	3.53701	0.719044	0.719044	RSRC2
0.000218	1.67e-05	5.08629	2.60542	1.7875	1.7875	LRCH2
0.000106	6.51e-06	5.41363	3.53102	0.933058	0.933058	SNRPD2
0.000106	6.53e-06	-5.41234	3.52736	-0.590372	0.590372	C1orf212
0.0475	0.0154	2.56468	-3.94859	1.61616	1.61616	LRFN5
0.00306	0.000489	3.8936	-0.69136	1.95084	1.95084	LRIG3
1.47e-08	8.31e-11	-9.59493	14.7005	-3.70642	3.70642	LRP2
0.000108	6.7e-06	5.40365	3.50279	1.22338	1.22338	PPP1CC
0.000108	6.71e-06	5.40317	3.50142	0.842541	0.842541	DDX47
0.000108	6.74e-06	5.40131	3.49616	1.02493	1.02493	YARS2
0.000109	6.78e-06	5.39914	3.49002	1.08575	1.08575	EHMT2
0.00011	6.86e-06	-5.39524	3.47896	-1.16707	1.16707	ACSM5
0.000603	6.24e-05	4.62486	1.3097	2.64172	2.64172	LRP4
0.000111	6.91e-06	5.39254	3.47134	0.857003	0.857003	C17orf85
0.000111	6.93e-06	-5.39175	3.4691	-0.62869	0.62869	CYB561D2
0.000111	6.94e-06	5.39142	3.46817	0.941124	0.941124	MAML1
0.000113	7.09e-06	5.38391	3.44689	1.10023	1.10023	CLNS1A
0.000113	7.1e-06	5.38334	3.44528	1.17401	1.17401	CSNK1E
0.000113	7.12e-06	-5.38218	3.44201	-0.511957	0.511957	LMOD2
0.000114	7.15e-06	5.3808	3.43811	0.775471	0.775471	C14orf166
0.000115	7.28e-06	5.37463	3.42063	0.981848	0.981848	LEPRE1
0.000116	7.3e-06	5.37387	3.4185	1.19548	1.19548	L3MBTL3
0.000116	7.33e-06	-5.37238	3.41428	-0.441248	0.441248	FRMD7
0.000117	7.38e-06	-5.36995	3.4074	-0.760586	0.760586	PARD6A
0.000117	7.39e-06	5.36931	3.40557	1.26273	1.26273	ZNF184
0.00413	0.000706	3.76032	-1.04492	2.45391	2.45391	LRRC17
0.000118	7.48e-06	5.36497	3.39329	0.746811	0.746811	CLK2
0.000119	7.53e-06	5.36285	3.38731	0.801997	0.801997	SETD5
0.000119	7.55e-06	-5.36211	3.38521	-1.42807	1.42807	NR4A1
0.000121	7.67e-06	5.35637	3.36895	0.774609	0.774609	MED12
0.000121	7.7e-06	-5.35512	3.36542	-0.580268	0.580268	ACBD5
0.000121	7.74e-06	5.35349	3.36079	1.4366	1.4366	MCM6
2.1e-07	2.12e-09	-8.31431	11.4893	-3.13592	3.13592	LRRC19
0.000122	7.76e-06	-5.35236	3.35761	-0.789963	0.789963	ATP5H
0.000122	7.8e-06	5.35065	3.35278	1.14788	1.14788	AGTPBP1
0.000122	7.8e-06	-5.35038	3.35199	-0.949535	0.949535	C12orf39
0.000122	7.81e-06	-5.35034	3.3519	-1.05446	1.05446	C9orf103
0.000122	7.82e-06	-5.34968	3.35002	-0.669496	0.669496	FUT3
0.0232	0.00618	-2.93799	-3.10527	-1.52899	1.52899	LRRC32
0.000123	7.88e-06	-5.34687	3.34208	-1.20501	1.20501	SPPL2A
0.000124	7.93e-06	5.34492	3.33656	1.29504	1.29504	RFC2
0.0439	0.0139	-2.60691	-3.85676	-1.87247	1.87247	LRRK2
0.000124	7.97e-06	5.34288	3.33079	0.559271	0.559271	SF3B1
0.000677	7.26e-05	4.57211	1.16272	3.77057	3.77057	LRRN1
0.000126	8.08e-06	5.33813	3.31734	0.998518	0.998518	C6orf113
0.000126	8.09e-06	5.33785	3.31655	0.795655	0.795655	CDC16
0.000126	8.14e-06	-5.33568	3.31041	-1.07771	1.07771	PROC
0.000128	8.27e-06	5.33016	3.29478	0.73512	0.73512	ZBTB11
0.000128	8.3e-06	5.32906	3.29166	1.06155	1.06155	ZNF428
0.000129	8.31e-06	-5.32833	3.28961	-0.899052	0.899052	NINJ1
0.000129	8.33e-06	5.32758	3.28749	0.519428	0.519428	QRICH1
0.000129	8.34e-06	5.3273	3.2867	1.49848	1.49848	SNRPD1
0.000129	8.36e-06	5.32639	3.28412	0.824054	0.824054	SMURF2
0.000129	8.38e-06	5.32552	3.28164	0.887128	0.887128	MAP4K5
0.00013	8.43e-06	5.32337	3.27557	1.04326	1.04326	CNOT6
0.000107	6.58e-06	5.40964	3.51972	1.66286	1.66286	LSM7
0.00013	8.49e-06	5.32117	3.26936	1.20013	1.20013	AYTL2
0.000132	8.59e-06	-5.31703	3.25764	-0.827843	0.827843	PNPLA2
0.000132	8.6e-06	-5.31664	3.25652	-0.462472	0.462472	MMP24
8.92e-05	5.24e-06	-5.48907	3.74458	-2.02557	2.02557	LTF
0.000195	1.44e-05	-5.13617	2.74628	-1.63792	1.63792	LY75
0.000132	8.66e-06	5.31416	3.24951	0.945317	0.945317	H2AFY
0.000133	8.67e-06	5.31367	3.24813	1.07646	1.07646	ZRANB3
0.000133	8.68e-06	5.31328	3.24701	0.823895	0.823895	DDX23
0.000133	8.72e-06	5.31187	3.24303	1.4217	1.4217	CBX5
2.44e-05	9.49e-07	6.08692	5.43387	4.40035	4.40035	LYPD1
0.000134	8.83e-06	5.30753	3.23074	0.720592	0.720592	RWDD3
0.000134	8.83e-06	5.30726	3.22999	0.743931	0.743931	ASCC3L1
0.000135	8.9e-06	-5.30466	3.22263	-0.586813	0.586813	SLC27A4
7.36e-05	4.15e-06	5.57011	3.974	3.6972	3.6972	MAD2L1
0.000136	8.98e-06	5.30151	3.21371	0.756162	0.756162	SSR2
0.000137	9.06e-06	5.29835	3.20478	0.634401	0.634401	WTAP
0.000138	9.08e-06	5.29763	3.20273	1.02204	1.02204	C9orf39
0.000138	9.1e-06	-5.29697	3.20087	-0.908153	0.908153	ACADS
0.000139	9.16e-06	-5.2947	3.19445	-1.2699	1.2699	TRIM47
0.000139	9.19e-06	5.29357	3.19126	0.655545	0.655545	TMEM39A
0.000139	9.21e-06	5.29256	3.18839	1.09696	1.09696	CCDC109B
0.000139	9.23e-06	5.29197	3.18674	0.741106	0.741106	C20orf11
0.00014	9.26e-06	5.29098	3.18392	0.56078	0.56078	NRF1
0.00699	0.00136	-3.51887	-1.67342	-1.89225	1.89225	MAFF
0.00014	9.29e-06	5.2896	3.18001	1.01706	1.01706	NARG1L
0.00014	9.3e-06	5.2894	3.17946	1.18808	1.18808	CNOT2
0.000141	9.38e-06	5.28635	3.17084	0.641799	0.641799	ADO
0.000142	9.43e-06	5.28452	3.16566	1.12244	1.12244	TRMT11
0.000142	9.45e-06	5.28392	3.16396	0.983784	0.983784	SAP130
0.000142	9.47e-06	-5.28321	3.16194	-1.31535	1.31535	TREH
4.83e-11	9.55e-14	-12.5951	21.3616	-3.86826	3.86826	MAG1
1.75e-05	6.06e-07	6.24507	5.87845	1.51387	1.51387	MAGEL2
0.000143	9.56e-06	5.27967	3.15194	0.971626	0.971626	ZNF318
0.000143	9.61e-06	-5.27807	3.1474	-0.563717	0.563717	MYO7A
0.000144	9.67e-06	5.27594	3.14137	1.17487	1.17487	SPATS2
0.000144	9.68e-06	5.27527	3.1395	1.25646	1.25646	LOC391132
0.000145	9.72e-06	5.27396	3.13577	0.973843	0.973843	THOC1
0.000145	9.75e-06	5.27297	3.13298	1.25909	1.25909	EIF2C2
0.000145	9.78e-06	5.27185	3.12981	0.841001	0.841001	PIGC
0.00561	0.00104	-3.61909	-1.41455	-3.83367	3.83367	MAL
0.000147	9.91e-06	5.2671	3.11638	0.887053	0.887053	DVL2
0.000148	9.97e-06	5.26502	3.11051	1.39875	1.39875	NARF
1.78e-05	6.21e-07	-6.23636	5.85402	-2.33058	2.33058	MAN1A1
0.000148	1e-05	-5.2642	3.10818	-0.653176	0.653176	PSMAL
0.000149	1.01e-05	5.26091	3.09887	0.588201	0.588201	GPATCH8
0.000149	1.01e-05	5.26046	3.09759	1.45757	1.45757	SPAST
0.0003	2.55e-05	-4.9382	2.188	-2.2669	2.2669	MAN1C1
0.00015	1.02e-05	-5.25876	3.09279	-0.600674	0.600674	CDKL2
0.00015	1.02e-05	5.25866	3.0925	0.86114	0.86114	MAP3K4
0.00015	1.02e-05	5.25738	3.08888	0.888438	0.888438	CDC123
0.000152	1.03e-05	5.25352	3.07796	1.31622	1.31622	H2AFY2
0.000154	1.05e-05	5.24746	3.06084	0.866401	0.866401	RPL7A
9.98e-11	2.2e-13	-12.1976	20.5457	-2.86346	2.86346	MAOA
0.000155	1.06e-05	5.24422	3.05168	1.0961	1.0961	ZNF250
0.000157	1.07e-05	-5.23978	3.0391	-0.922501	0.922501	ICAM1
0.000157	1.07e-05	5.23894	3.03674	0.593947	0.593947	EIF3A
0.000158	1.08e-05	-5.23858	3.03572	-0.677268	0.677268	HINT2
0.000158	1.08e-05	5.23721	3.03185	1.22876	1.22876	ZMYM2
0.000158	1.08e-05	-5.23604	3.02853	-0.794528	0.794528	ZMPSTE24
0.000159	1.09e-05	5.23364	3.02175	1.14302	1.14302	SMARCA4
0.000161	1.1e-05	5.23066	3.01331	0.93764	0.93764	TUBGCP3
0.000161	1.11e-05	5.22882	3.00812	1.22756	1.22756	PSPC1
0.000162	1.11e-05	5.22731	3.00386	1.46509	1.46509	PRKDC
0.000162	1.11e-05	-5.2272	3.00354	-1.47241	1.47241	DCXR
0.000162	1.11e-05	5.22718	3.00349	1.09294	1.09294	PDS5B
0.000162	1.11e-05	-5.22676	3.0023	-0.753047	0.753047	FBXO2
0.000162	1.12e-05	5.22601	3.00018	1.41555	1.41555	NME1
0.000162	1.12e-05	-5.22519	2.99786	-1.49345	1.49345	DUSP23
0.000162	1.12e-05	5.22429	2.99532	1.36377	1.36377	DCLRE1C
0.000163	1.13e-05	5.22207	2.98904	1.02629	1.02629	GTPBP4
0.000165	1.14e-05	-5.21906	2.98054	-1.09457	1.09457	SLC43A2
0.000165	1.14e-05	5.21878	2.97973	1.14163	1.14163	SUMO1
0.000165	1.14e-05	5.21809	2.97777	0.882908	0.882908	ING4
0.000166	1.15e-05	-5.21601	2.9719	-0.803276	0.803276	C2orf54
0.000166	1.15e-05	5.21576	2.97119	1.40684	1.40684	CPSF3
0.000166	1.15e-05	5.21575	2.97115	1.13661	1.13661	PHIP
4.32e-05	2e-06	-5.82521	4.69559	-2.5184	2.5184	MAOB
0.025	0.00675	2.90259	-3.18814	1.85959	1.85959	MAP2
0.000166	1.16e-05	-5.21323	2.96404	-0.609207	0.609207	MUC13
0.000167	1.16e-05	5.21146	2.95903	0.758043	0.758043	ARID4B
0.000168	1.17e-05	-5.20948	2.95345	-1.2886	1.2886	SLC26A7
0.000168	1.17e-05	5.20929	2.9529	1.37193	1.37193	ACTL6A
0.000168	1.17e-05	5.20845	2.95054	1.05115	1.05115	CPSF6
7.03e-07	9.69e-09	7.74045	9.9804	2.04894	2.04894	MAP4K4
0.000169	1.18e-05	5.20585	2.94319	0.909933	0.909933	GRAMD1A
0.000169	1.19e-05	-5.20496	2.94065	-0.65463	0.65463	AP1S3
0.00017	1.19e-05	5.20421	2.93855	0.789666	0.789666	RILPL1
0.00017	1.19e-05	5.20336	2.93615	1.03507	1.03507	C15orf15
0.000171	1.2e-05	5.20094	2.9293	0.581751	0.581751	SEC23IP
0.000172	1.21e-05	5.19827	2.92175	0.805038	0.805038	LEMD3
0.000173	1.22e-05	5.19528	2.9133	1.38567	1.38567	JMJD1A
0.000174	1.22e-05	-5.19354	2.90838	-0.914873	0.914873	TMCO4
0.000174	1.23e-05	5.19323	2.90751	1.20709	1.20709	DTYMK
1.23e-05	3.71e-07	-6.41806	6.36305	-1.68918	1.68918	MAP7
0.000175	1.23e-05	-5.19182	2.90351	-1.43311	1.43311	ASAHL
0.000175	1.23e-05	-5.19079	2.90062	-1.21675	1.21675	SLC35F5
0.000175	1.24e-05	5.19034	2.89934	1.06359	1.06359	MNAT1
0.000175	1.24e-05	5.19019	2.8989	0.999607	0.999607	R3HDM1
0.000177	1.25e-05	5.18527	2.88501	0.747508	0.747508	NSMAF
0.000178	1.26e-05	-5.18435	2.88241	-0.479886	0.479886	AGXT
0.000178	1.26e-05	5.18276	2.87791	1.17776	1.17776	RCN1
0.000178	1.26e-05	-5.18262	2.87752	-0.672446	0.672446	TM4SF5
0.000178	1.27e-05	5.18193	2.87558	1.05121	1.05121	NUP153
0.000178	1.27e-05	5.18135	2.87393	1.09031	1.09031	GPR125
0.000178	1.27e-05	-5.18121	2.87352	-0.966658	0.966658	PHF15
0.000178	1.27e-05	5.18105	2.87308	0.829381	0.829381	RBM22
0.00118	0.000148	4.32191	0.4703	1.70368	1.70368	MARCKS
0.00018	1.29e-05	-5.17665	2.86065	-1.08222	1.08222	GAA
0.000181	1.29e-05	-5.17565	2.85783	-0.575438	0.575438	PXMP4
0.000181	1.29e-05	5.17439	2.85425	0.995289	0.995289	CNOT7
0.000181	1.3e-05	-5.1739	2.85288	-0.852557	0.852557	MT4
0.000182	1.3e-05	-5.17296	2.85021	-0.619037	0.619037	TMEM86A
2.24e-07	2.32e-09	8.28027	11.4009	2.10375	2.10375	MARCKSL1
0.000184	1.32e-05	5.16775	2.83549	0.707135	0.707135	SIRT1
9.78e-05	5.88e-06	5.44897	3.63107	1.5748	1.5748	MASTL
0.000185	1.33e-05	5.16586	2.83017	0.639336	0.639336	UBL7
0.000185	1.33e-05	5.16533	2.82866	0.795126	0.795126	PPP2R5E
0.000185	1.33e-05	5.16495	2.8276	0.608763	0.608763	KIAA1267
0.000186	1.33e-05	-5.16354	2.8236	-1.24337	1.24337	ACOT4
0.000186	1.34e-05	5.1627	2.82122	1.24423	1.24423	BMPR1A
0.000186	1.34e-05	5.16257	2.82086	0.88606	0.88606	CIZ1
0.00125	0.000159	4.29481	0.39582	1.59418	1.59418	MCM10
0.000186	1.34e-05	-5.16153	2.81791	-1.46336	1.46336	CYB5D2
3.21e-05	1.35e-06	5.96219	5.08235	2.91441	2.91441	MCM2
6.83e-06	1.68e-07	6.70072	7.15017	1.6675	1.6675	MCM3
0.000187	1.35e-05	5.15982	2.81308	0.742549	0.742549	DHX57
0.000187	1.35e-05	-5.15877	2.81013	-0.862676	0.862676	MOAP1
0.000187	1.36e-05	5.15777	2.8073	0.907746	0.907746	EXOC4
0.000187	1.36e-05	5.15714	2.80553	0.761662	0.761662	UBQLN2
0.000187	1.36e-05	5.15709	2.80536	1.11044	1.11044	KLC1
0.00701	0.00136	3.51764	-1.67655	1.51504	1.51504	MCM4
0.000188	1.36e-05	5.15603	2.80238	1.33736	1.33736	MAML3
0.000189	1.38e-05	5.15285	2.79341	1.16705	1.16705	NUP35
0.00019	1.38e-05	-5.15195	2.79086	-1.06225	1.06225	FAM79A
0.000192	1.4e-05	-5.14769	2.77883	-0.776511	0.776511	CRAT
0.000193	1.4e-05	5.14596	2.77392	0.757787	0.757787	ZBED5
0.000193	1.4e-05	5.14579	2.77344	0.995254	0.995254	PGBD1
0.000193	1.41e-05	-5.1452	2.77178	-1.1616	1.1616	ATP6V0E1
4.38e-05	2.04e-06	5.81918	4.67857	2.10766	2.10766	MCM5
7.55e-06	1.94e-07	6.64961	7.00831	2.19711	2.19711	MCM7
0.000193	1.41e-05	5.14451	2.76984	1.09806	1.09806	NARG1
3.05e-06	6.21e-08	7.05854	8.13679	3.13322	3.13322	MDK
0.000193	1.41e-05	-5.14398	2.76833	-0.864927	0.864927	IVD
0.000193	1.41e-05	-5.14347	2.76691	-1.396	1.396	RAB11FIP5
0.000193	1.42e-05	5.14207	2.76293	0.851249	0.851249	FASTKD2
6.8e-05	3.73e-06	5.60729	4.07925	1.54827	1.54827	MED28
0.000193	1.42e-05	-5.14168	2.76185	-0.855544	0.855544	RNH1
0.000194	1.43e-05	-5.14048	2.75846	-1.07772	1.07772	APLP2
0.000708	7.67e-05	4.55287	1.1092	2.47223	2.47223	MEIS1
0.000194	1.43e-05	5.13959	2.75594	0.701937	0.701937	LUC7L2
0.000194	1.43e-05	-5.13946	2.75556	-1.38209	1.38209	PKHD1
0.000194	1.43e-05	-5.1386	2.75314	-0.633054	0.633054	C19orf28
0.000195	1.44e-05	5.13754	2.75015	1.46816	1.46816	TP53BP2
0.000195	1.44e-05	5.1374	2.74976	0.575994	0.575994	MYO9B
0.000195	1.44e-05	-5.13719	2.74915	-0.844338	0.844338	TMEM88
5.73e-06	1.35e-07	6.77901	7.36706	2.84913	2.84913	MELK
0.00042	3.93e-05	4.78693	1.76297	4.24217	4.24217	MEOX1
0.000195	1.45e-05	5.13561	2.7447	1.46995	1.46995	KBTBD7
0.000195	1.45e-05	-5.13556	2.74454	-0.838066	0.838066	HADHB
0.000196	1.46e-05	5.1333	2.73817	0.89527	0.89527	NARG2
0.000196	1.46e-05	5.13259	2.73617	0.797394	0.797394	EIF4A1
0.000198	1.47e-05	-5.12958	2.72767	-0.672918	0.672918	TOLLIP
0.000199	1.48e-05	-5.12808	2.72342	-0.936345	0.936345	TRADD
1.59e-08	9.13e-11	9.55611	14.6065	2.8797	2.8797	MEST
0.000199	1.48e-05	-5.12719	2.72091	-0.800449	0.800449	D15Wsu75e
0.000199	1.48e-05	5.12706	2.72055	0.570804	0.570804	RPS21
0.000199	1.48e-05	5.1266	2.71926	0.820504	0.820504	PLCG1
0.0002	1.49e-05	5.12482	2.71423	1.0132	1.0132	C8orf59
0.000201	1.5e-05	-5.12202	2.70632	-0.502735	0.502735	MVK
0.000202	1.51e-05	-5.12115	2.70386	-1.29751	1.29751	NPR3
0.000203	1.52e-05	5.11869	2.69692	0.943103	0.943103	TPP2
0.000203	1.52e-05	5.11828	2.69576	1.08552	1.08552	GTF3C3
0.000204	1.53e-05	-5.1166	2.69102	-0.870682	0.870682	KITLG
0.000205	1.53e-05	5.11504	2.6866	1.40701	1.40701	APBA2
0.000205	1.54e-05	5.11477	2.68583	0.926385	0.926385	CRNKL1
0.000205	1.54e-05	5.11392	2.68344	1.46089	1.46089	CASP8AP2
0.000205	1.54e-05	5.11334	2.68181	0.863051	0.863051	PDCL
0.000205	1.54e-05	-5.11319	2.68137	-1.0157	1.0157	TFEC
0.000205	1.54e-05	5.11292	2.68063	0.858232	0.858232	GPAM
0.000205	1.55e-05	5.11259	2.67969	1.02168	1.02168	BAZ2B
0.000267	2.19e-05	4.99102	2.33674	1.513	1.513	MEX3A
0.00143	0.000189	4.23457	0.23067	1.9386	1.9386	MEX3B
0.000206	1.56e-05	-5.10968	2.67148	-1.10599	1.10599	PER1
0.000155	1.06e-05	5.24432	3.05194	1.85874	1.85874	MEX3D
0.000207	1.56e-05	5.10878	2.66894	1.34057	1.34057	DBN1
0.000208	1.58e-05	5.10546	2.65955	0.599138	0.599138	RPS3
6.19e-05	3.29e-06	5.65129	4.20376	2.88427	2.88427	MFAP2
0.000209	1.58e-05	-5.1039	2.65516	-0.829595	0.829595	ATP6V1E1
0.000209	1.58e-05	5.10372	2.65464	0.851686	0.851686	BANF1
0.000209	1.59e-05	5.10357	2.65422	0.805472	0.805472	PFDN4
0.000211	1.6e-05	5.09933	2.64224	0.717346	0.717346	SENP6
0.000212	1.61e-05	5.09742	2.63685	1.02367	1.02367	C10orf119
0.000212	1.61e-05	-5.09716	2.63613	-0.861393	0.861393	ARNTL
0.000213	1.62e-05	5.0965	2.63426	1.33067	1.33067	CSE1L
2.8e-12	3.96e-15	-14.1959	24.4583	-3.91083	3.91083	MFSD4
0.000101	6.14e-06	-5.434	3.58868	-2.81969	2.81969	MGC14376
0.000214	1.63e-05	5.09338	2.62545	0.614487	0.614487	VEZF1
0.000215	1.64e-05	-5.09169	2.62069	-0.866289	0.866289	ITPK1
0.00451	0.000792	-3.71808	-1.15602	-1.90162	1.90162	MGLL
0.000215	1.64e-05	5.09076	2.61806	1.26964	1.26964	CDT1
0.000216	1.65e-05	5.08899	2.61305	0.685165	0.685165	TBP
3.72e-12	6.09e-15	-13.9711	24.0409	-4.83155	4.83155	MIOX
0.000218	1.67e-05	5.08528	2.6026	0.706078	0.706078	UBTF
0.0235	0.00625	-2.93297	-3.11706	-2.00669	2.00669	MITF
0.000108	6.71e-06	5.40325	3.50164	2.46259	2.46259	MKI67
0.000218	1.68e-05	5.08415	2.59941	0.858662	0.858662	TRIAP1
0.000219	1.68e-05	-5.0834	2.59727	-0.57044	0.57044	SYNGR1
0.000219	1.68e-05	-5.08317	2.59662	-0.543282	0.543282	GORASP1
0.000221	1.7e-05	-5.07904	2.58498	-0.517472	0.517472	ZFYVE28
0.000221	1.7e-05	5.07885	2.58445	0.976463	0.976463	RFXANK
0.000221	1.71e-05	5.07774	2.58129	0.572778	0.572778	AMBRA1
0.000221	1.71e-05	5.07768	2.58114	0.798666	0.798666	RBM25
0.000224	1.73e-05	5.07299	2.56791	0.898307	0.898307	DTWD1
0.000225	1.74e-05	-5.07187	2.56474	-0.632376	0.632376	C1orf190
0.000225	1.74e-05	-5.07148	2.56365	-1.22092	1.22092	ENTPD5
0.000225	1.74e-05	5.07081	2.56174	1.1664	1.1664	BTBD3
0.000226	1.75e-05	5.06954	2.55816	0.710991	0.710991	ZRANB2
0.000228	1.76e-05	-5.06625	2.54889	-1.18459	1.18459	KLKB1
0.000228	1.77e-05	-5.06524	2.54603	-0.38118	0.38118	C14orf73
0.000229	1.78e-05	5.06366	2.54157	0.927391	0.927391	NUP37
0.000229	1.78e-05	5.06346	2.54101	1.01337	1.01337	AP3M2
0.000229	1.78e-05	5.06342	2.54091	0.472661	0.472661	RBM33
3.08e-06	6.3e-08	7.05342	8.12275	2.17314	2.17314	MLF1IP
0.00023	1.79e-05	5.06135	2.53507	0.894982	0.894982	ZNF510
0.000231	1.8e-05	5.06002	2.53131	1.13189	1.13189	RBM12B
0.000231	1.8e-05	-5.05995	2.53111	-0.804578	0.804578	MMRN2
0.000231	1.81e-05	5.05821	2.52619	0.758654	0.758654	PHB2
0.000231	1.81e-05	-5.05804	2.5257	-0.967094	0.967094	ATP6V0C
0.000231	1.81e-05	-5.05794	2.52543	-0.304853	0.304853	LOC285733
3.44e-05	1.48e-06	5.93136	4.99538	2.97296	2.97296	MLLT11
1.5e-06	2.53e-08	-7.38609	9.02877	-3.25725	3.25725	MME
0.000232	1.81e-05	5.05654	2.52147	1.17329	1.17329	RNASEN
0.000232	1.82e-05	5.05629	2.52077	0.992469	0.992469	VEZT
0.00381	0.000641	-3.79532	-0.9525	-3.73926	3.73926	MMP7
0.000235	1.84e-05	5.05146	2.50715	0.805802	0.805802	JMJD1C
0.000236	1.85e-05	5.04945	2.50149	1.02187	1.02187	POLR1E
0.000236	1.85e-05	5.04898	2.50015	1.17297	1.17297	STAG1
0.000236	1.86e-05	-5.04842	2.49856	-1.02744	1.02744	DUSP3
0.000237	1.86e-05	-5.04735	2.49555	-1.07119	1.07119	SLC22A4
0.000237	1.87e-05	5.04693	2.49438	1.47041	1.47041	CHD7
0.00484	0.000863	3.6865	-1.2388	2.90546	2.90546	MN1
0.000238	1.87e-05	5.0456	2.49063	1.13599	1.13599	ZFP1
0.000238	1.88e-05	5.04495	2.48879	0.920462	0.920462	TPR
0.00163	0.000222	4.17622	0.07133	2.00773	2.00773	MND1
0.000239	1.89e-05	5.04326	2.48404	0.619783	0.619783	CUEDC2
0.000241	1.9e-05	5.04029	2.47564	0.952795	0.952795	SMARCA1
0.000124	8e-06	5.34168	3.32739	2.25184	2.25184	MSH2
0.000209	1.58e-05	5.10467	2.65732	2.02979	2.02979	MSH6
0.000243	1.93e-05	-5.03588	2.46322	-1.30769	1.30769	OSMR
0.000244	1.93e-05	5.03498	2.46066	1.2748	1.2748	DCHS1
0.000244	1.94e-05	5.0337	2.45706	0.892914	0.892914	POT1
5.46e-08	4.07e-10	-8.9559	13.1258	-2.03854	2.03854	MSRA
0.000174	1.23e-05	-5.19278	2.90623	-1.73314	1.73314	MST1
0.000244	1.94e-05	-5.03284	2.45462	-1.43723	1.43723	FLJ20489
0.000248	1.97e-05	-5.02785	2.44057	-0.348357	0.348357	IL22RA1
3.25e-07	3.75e-09	-8.09709	10.923	-2.86167	2.86167	MT1E
3.68e-06	7.88e-08	-6.97228	7.90005	-2.31194	2.31194	MT1F
0.000249	1.99e-05	5.02458	2.43134	0.863823	0.863823	BCLAF1
0.00025	1.99e-05	5.02401	2.42974	1.2629	1.2629	LYRM4
0.00025	1.99e-05	-5.02377	2.42905	-1.32604	1.32604	TMEM50B
0.00025	2e-05	5.02254	2.42558	1.4121	1.4121	YEATS4
1.71e-08	1.01e-10	-9.51418	14.5046	-3.08723	3.08723	MT1G
5.72e-08	4.36e-10	-8.92873	13.0576	-4.04115	4.04115	MT1H
0.00025	2.01e-05	-5.02174	2.42334	-0.520905	0.520905	CHDH
0.000251	2.01e-05	-5.02101	2.42128	-0.36571	0.36571	RLBP1
0.000251	2.01e-05	-5.02073	2.42048	-1.22301	1.22301	SLC5A9
0.000251	2.01e-05	5.02047	2.41975	0.730588	0.730588	JMJD1B
0.000251	2.01e-05	-5.02023	2.41909	-0.908937	0.908937	HPCAL1
0.000251	2.02e-05	-5.01917	2.4161	-0.529041	0.529041	AVPR2
0.000254	2.04e-05	5.01589	2.40685	0.591091	0.591091	ASCC3
0.000255	2.05e-05	5.01439	2.40263	1.00858	1.00858	SLC12A2
0.000255	2.06e-05	-5.01308	2.39893	-1.27261	1.27261	CTSD
0.000256	2.06e-05	-5.01232	2.39677	-0.700126	0.700126	SQSTM1
0.000256	2.06e-05	5.01209	2.39614	0.83532	0.83532	SFRS2
0.000256	2.07e-05	5.01072	2.39227	1.11624	1.11624	SUPT16H
0.0186	0.00463	-3.05165	-2.83549	-1.55262	1.55262	MT1X
0.000258	2.08e-05	-5.00846	2.3859	-0.993951	0.993951	MAN2B2
4.41e-06	9.7e-08	6.89745	7.69409	1.60551	1.60551	MTF2
0.00502	0.000904	3.66976	-1.28256	1.58241	1.58241	MTHFD2
0.000258	2.09e-05	5.00691	2.38153	0.749265	0.749265	SRBD1
0.000259	2.1e-05	-5.00639	2.38006	-1.48983	1.48983	SNX10
0.000259	2.1e-05	5.00519	2.37668	0.983576	0.983576	NFXL1
0.000259	2.11e-05	-5.00466	2.37519	-0.768659	0.768659	LAMP1
2.61e-05	1.04e-06	-6.05605	5.34696	-3.02438	3.02438	MUC1
0.000259	2.11e-05	5.00428	2.37412	0.30875	0.30875	RPS11
0.000261	2.12e-05	-5.0022	2.36826	-0.925383	0.925383	EXOC3L2
4.46e-09	2.14e-11	-10.1577	16.0412	-2.06424	2.06424	MUC15
0.000262	2.14e-05	4.99986	2.36165	1.03977	1.03977	EBPL
0.000262	2.14e-05	-4.99964	2.36104	-0.46519	0.46519	GJD3
0.000264	2.15e-05	4.9967	2.35274	0.948035	0.948035	DBR1
0.000265	2.16e-05	-4.99539	2.34905	-0.369948	0.369948	C1orf161
0.000265	2.16e-05	-4.9951	2.34825	-1.28428	1.28428	ENDOD1
0.000265	2.17e-05	4.99452	2.34661	1.42708	1.42708	TTF2
0.000266	2.17e-05	4.99412	2.34548	1.25427	1.25427	NEDD1
0.000267	2.18e-05	4.99237	2.34055	0.590086	0.590086	KIAA0495
0.000267	2.19e-05	-4.99114	2.33709	-0.740214	0.740214	DNAJC11
1.03e-07	9.11e-10	-8.64005	12.327	-2.85878	2.85878	MUC20
3.49e-05	1.51e-06	-5.92272	4.97099	-2.1236	2.1236	MUPCDH
0.000268	2.2e-05	4.99015	2.33429	0.695643	0.695643	USP39
0.000268	2.2e-05	4.98922	2.33168	0.964777	0.964777	RFWD2
0.000268	2.2e-05	4.98895	2.33091	0.840762	0.840762	SAFB
0.000268	2.2e-05	-4.98887	2.33067	-0.536171	0.536171	IL17C
0.00027	2.22e-05	-4.98612	2.32293	-0.846175	0.846175	GIMAP8
0.000273	2.25e-05	4.98163	2.31028	1.23669	1.23669	ZNF558
0.000274	2.25e-05	4.9809	2.30824	0.749144	0.749144	XPO5
0.000274	2.26e-05	4.97988	2.30537	1.36141	1.36141	RNF138
0.000277	2.28e-05	-4.97643	2.29564	-1.17203	1.17203	TRPM3
0.000279	2.3e-05	-4.97375	2.28809	-0.827695	0.827695	C9orf61
0.000279	2.31e-05	-4.97315	2.28641	-0.41598	0.41598	MLX
9.58e-06	2.67e-07	-6.53547	6.69075	-2.27618	2.27618	MVP
0.000279	2.31e-05	4.9725	2.28457	1.0405	1.0405	CPNE1
0.000281	2.33e-05	4.9699	2.27726	1.1467	1.1467	PHF13
0.000281	2.33e-05	4.96921	2.27531	1.13155	1.13155	SF3A2
0.000282	2.34e-05	4.96796	2.27178	0.805477	0.805477	RPAIN
0.000282	2.34e-05	4.96793	2.2717	1.09027	1.09027	MAPK6
0.000282	2.34e-05	-4.96735	2.27005	-0.744523	0.744523	SPRYD4
0.000283	2.35e-05	-4.96591	2.26601	-1.16261	1.16261	SLC6A8
0.00741	0.00147	3.49019	-1.74692	1.89668	1.89668	MYB
0.000284	2.36e-05	-4.96434	2.26159	-1.28483	1.28483	FOSL2
0.000285	2.38e-05	4.96244	2.25624	0.919371	0.919371	UBA6
0.000285	2.38e-05	4.96227	2.25575	0.945412	0.945412	POLS
0.000286	2.39e-05	4.96125	2.25288	1.03452	1.03452	ZNF706
0.000286	2.39e-05	4.96123	2.25282	0.782699	0.782699	RBM15
5.79e-05	2.99e-06	5.68436	4.29733	1.54886	1.54886	MYL6B
0.000286	2.39e-05	4.961	2.25218	0.821138	0.821138	MYST3
0.000288	2.41e-05	-4.95794	2.24356	-1.4445	1.4445	ETNK2
0.000288	2.41e-05	4.95781	2.24319	0.644655	0.644655	CENTB2
3.53e-08	2.35e-10	-9.17429	13.6702	-1.89964	1.89964	NAPSA
2.65e-14	1.95e-17	-17.2033	29.5507	-5.188	5.188	NAT8
0.000291	2.44e-05	-4.95359	2.23131	-1.30743	1.30743	C6orf72
0.000291	2.44e-05	-4.95264	2.22864	-0.229113	0.229113	FAM83B
0.000291	2.45e-05	4.95246	2.22812	1.03795	1.03795	VPS72
0.000275	2.27e-05	4.97917	2.30337	1.8025	1.8025	NCAPD2
0.000293	2.47e-05	4.94943	2.2196	1.42234	1.42234	ZBTB34
0.000293	2.47e-05	4.94942	2.21956	1.19466	1.19466	ZNF559
0.000294	2.48e-05	4.94773	2.21482	1.0318	1.0318	HNRPD
0.000218	1.67e-05	5.08521	2.60239	2.64237	2.64237	NCAPG
0.000294	2.48e-05	-4.94733	2.21369	-0.878205	0.878205	SLC25A1
0.000296	2.5e-05	4.94547	2.20846	0.75388	0.75388	PPP4R1
0.000296	2.5e-05	-4.94529	2.20795	-0.382363	0.382363	SCGB2A1
0.000296	2.5e-05	-4.94449	2.20569	-0.839002	0.839002	UNQ846
0.000298	2.52e-05	4.94166	2.19772	0.605212	0.605212	PIAS1
0.000298	2.52e-05	4.94155	2.19742	0.640231	0.640231	UBP1
0.000299	2.53e-05	-4.94093	2.19567	-0.444322	0.444322	SELE
6.57e-05	3.55e-06	5.62449	4.1279	1.84968	1.84968	NCAPG2
0.00162	0.000221	4.17877	0.07826	1.63519	1.63519	NCAPH
0.0003	2.55e-05	-4.93819	2.18795	-0.721771	0.721771	SCAMP2
0.000302	2.56e-05	4.93635	2.18278	1.10956	1.10956	LRP12
9.02e-06	2.48e-07	-6.56132	6.76277	-2.35466	2.35466	NCOA7
0.000305	2.6e-05	4.9316	2.1694	0.800126	0.800126	DYM
0.000305	2.6e-05	4.93152	2.1692	0.743046	0.743046	C12orf41
0.000306	2.61e-05	-4.9305	2.16631	-1.15973	1.15973	TMEM8
0.000306	2.61e-05	4.93034	2.16587	0.785604	0.785604	DGUOK
0.000306	2.61e-05	4.92993	2.16471	0.795608	0.795608	DPY19L1
0.000307	2.62e-05	4.92896	2.16198	1.34444	1.34444	RPA1
0.000307	2.62e-05	4.92811	2.15957	0.559728	0.559728	RPL24
0.000512	5.08e-05	4.69728	1.51193	3.11234	3.11234	NDC80
0.000307	2.63e-05	4.9275	2.15786	1.3976	1.3976	LOC399818
0.000308	2.63e-05	-4.92657	2.15526	-1.27137	1.27137	ASRGL1
0.00031	2.65e-05	-4.92446	2.14931	-0.902311	0.902311	MLYCD
0.00031	2.66e-05	4.92369	2.14715	1.12291	1.12291	NUCKS1
5.7e-05	2.93e-06	5.69159	4.31777	1.67782	1.67782	NDN
0.000311	2.67e-05	-4.92173	2.14164	-1.324	1.324	LRP10
0.000312	2.67e-05	-4.92142	2.14076	-1.255	1.255	SLC16A7
0.000312	2.68e-05	4.92043	2.13798	0.72935	0.72935	UNQ1887
0.000313	2.69e-05	-4.91942	2.13513	-0.633307	0.633307	ALDH3B1
0.000313	2.69e-05	4.91902	2.13401	1.03617	1.03617	FAM76B
0.000313	2.69e-05	-4.9188	2.13339	-0.403243	0.403243	SLC22A18AS
0.000712	7.72e-05	-4.55062	1.10294	-2.20051	2.20051	NDRG1
0.000317	2.73e-05	4.91425	2.12059	0.898334	0.898334	PHF2
0.0231	0.00612	2.94144	-3.09715	2.14011	2.14011	NELL2
0.000318	2.74e-05	-4.91292	2.11686	-0.620063	0.620063	LOC388284
0.000319	2.76e-05	4.91088	2.11111	0.767462	0.767462	CCDC52
0.000322	2.78e-05	4.90722	2.10081	0.56171	0.56171	FAM40A
0.000323	2.79e-05	4.90658	2.09902	1.01011	1.01011	HISPPD1
0.000324	2.8e-05	-4.90548	2.09591	-1.11999	1.11999	LOC388610
0.00533	0.000976	3.64142	-1.35646	1.96683	1.96683	NETO2
0.000324	2.8e-05	4.90493	2.09438	0.652735	0.652735	RAF1
0.000325	2.81e-05	4.90374	2.09103	0.903125	0.903125	LOC728179
0.000326	2.83e-05	4.90223	2.08677	0.556426	0.556426	SUPT7L
0.000327	2.83e-05	4.90118	2.08381	0.480689	0.480689	RPL30
0.000327	2.84e-05	4.90002	2.08055	0.641637	0.641637	HELZ
0.000328	2.85e-05	4.89958	2.07932	0.687585	0.687585	ZC3HC1
0.000328	2.85e-05	-4.89866	2.07674	-1.28336	1.28336	CLDN16
0.00033	2.87e-05	-4.89702	2.07213	-0.643386	0.643386	MRPL33
0.000545	5.49e-05	-4.66992	1.43547	-2.44464	2.44464	NFKBIZ
0.000331	2.89e-05	4.89475	2.06575	0.935267	0.935267	RBM15B
0.000331	2.89e-05	4.89467	2.06551	1.38868	1.38868	SMARCC1
0.000332	2.89e-05	4.89396	2.06351	1.02367	1.02367	ODF2
8.87e-05	5.21e-06	5.49131	3.75093	2.46149	2.46149	NMU
0.000334	2.91e-05	4.89143	2.05641	1.09335	1.09335	PTBP2
0.000334	2.92e-05	-4.89083	2.05473	-1.38801	1.38801	RAI2
0.0322	0.00934	2.77137	-3.49019	1.61695	1.61695	NNAT
0.000336	2.94e-05	-4.88856	2.04834	-0.634711	0.634711	UNC84B
0.000336	2.94e-05	4.88848	2.04812	0.659551	0.659551	GPR161
0.000338	2.96e-05	4.88602	2.04119	0.795763	0.795763	DCLRE1A
0.000338	2.96e-05	-4.88575	2.04045	-0.784673	0.784673	CYP39A1
0.00611	0.00115	3.58087	-1.51363	2.37322	2.37322	NOPE
0.000341	3e-05	-4.88166	2.02894	-0.353581	0.353581	DHDDS
0.000344	3.02e-05	-4.87853	2.02015	-0.911586	0.911586	BCL3
0.000345	3.03e-05	4.87749	2.01721	0.708591	0.708591	GEMIN4
0.000346	3.04e-05	-4.87642	2.01421	-1.04329	1.04329	FAM46B
0.000346	3.05e-05	-4.87605	2.01318	-0.735315	0.735315	MTHFS
1.38e-06	2.25e-08	-7.42939	9.14582	-2.58358	2.58358	NOSTRIN
0.00665	0.00128	-3.54238	-1.61294	-2.42461	2.42461	NOX4
0.000347	3.06e-05	-4.87389	2.0071	-0.863491	0.863491	TEGT
0.00355	0.000587	-3.82758	-0.86704	-1.95944	1.95944	NP
0.000351	3.1e-05	-4.87016	1.9966	-0.546058	0.546058	LOC727930
0.000352	3.11e-05	-4.86864	1.99235	-1.47899	1.47899	GRAMD3
0.000353	3.12e-05	4.86781	1.99001	1.45056	1.45056	VASH1
0.000355	3.14e-05	-4.86533	1.98304	-1.01085	1.01085	MINA
0.000356	3.16e-05	4.86361	1.97822	1.0362	1.0362	HMGB1
0.00136	0.000177	-4.25676	0.29145	-2.5574	2.5574	NPHS2
0.0101	0.00218	-3.34079	-2.12557	-1.76745	1.76745	NPNT
0.0205	0.00526	3.0018	-2.95449	3.02095	3.02095	NPTX2
4.2e-05	1.92e-06	-5.83907	4.73477	-4.48969	4.48969	NPY1R
0.000361	3.21e-05	4.85779	1.96184	0.966327	0.966327	RARS2
0.000363	3.23e-05	4.85587	1.95646	0.964508	0.964508	PRCC
0.000193	1.41e-05	-5.14514	2.77162	-1.51658	1.51658	NQO2
0.000364	3.24e-05	4.85428	1.95198	1.23193	1.23193	BHLHB9
0.000364	3.24e-05	4.85394	1.95104	0.55915	0.55915	WIPI2
0.000364	3.25e-05	-4.85372	1.95041	-0.646003	0.646003	HNF4G
0.0022	0.000323	-4.04335	-0.28928	-2.18923	2.18923	NR1H4
0.000366	3.27e-05	-4.85147	1.94409	-0.427439	0.427439	TBXA2R
0.00148	0.000197	-4.22025	0.19152	-2.07804	2.07804	NR3C2
0.000368	3.28e-05	-4.8498	1.93941	-1.39532	1.39532	SPINT1
0.000368	3.29e-05	-4.84919	1.93769	-1.14076	1.14076	TMEM38B
0.000376	3.36e-05	4.84151	1.91612	0.611057	0.611057	C1orf109
0.000376	3.37e-05	-4.84064	1.91368	-0.644581	0.644581	HERC3
0.000376	3.37e-05	4.84054	1.9134	1.18811	1.18811	HMG2L1
0.00151	0.0002	-4.21355	0.1732	-2.2973	2.2973	NR4A2
0.000377	3.38e-05	-4.83994	1.91171	-0.869083	0.869083	HSD3B7
0.000377	3.38e-05	4.83956	1.91066	1.25357	1.25357	LIN9
0.000378	3.4e-05	-4.83808	1.9065	-0.708904	0.708904	KIF26A
0.000379	3.4e-05	4.83738	1.90454	0.762926	0.762926	USP11
0.000379	3.4e-05	4.83711	1.90376	0.548084	0.548084	CPSF4
9.6e-05	5.74e-06	5.45719	3.65432	2.18577	2.18577	NT5DC2
0.000382	3.44e-05	4.83357	1.89383	0.768505	0.768505	CDK2AP1
0.000382	3.44e-05	4.83303	1.89233	0.442592	0.442592	RPS24
0.000382	3.44e-05	4.83302	1.89228	0.502324	0.502324	PURG
0.000382	3.45e-05	-4.83267	1.89129	-1.05491	1.05491	NAGLU
0.000383	3.46e-05	4.83179	1.88882	1.06387	1.06387	AFAP1
0.000384	3.46e-05	4.8312	1.88717	0.768544	0.768544	STAG2
0.000384	3.47e-05	4.83078	1.88599	0.741535	0.741535	CTCF
0.000384	3.47e-05	4.8307	1.88577	0.614209	0.614209	ERH
0.000385	3.48e-05	-4.82958	1.88264	-1.45567	1.45567	OXCT1
0.000385	3.48e-05	4.82926	1.88174	0.787116	0.787116	B3GALT6
0.000385	3.49e-05	4.82854	1.87971	1.22579	1.22579	RBBP4
2.85e-06	5.67e-08	-7.09119	8.22621	-4.17746	4.17746	NTN4
9.5e-08	7.95e-10	-8.69307	12.462	-2.37947	2.37947	NUAK2
0.000388	3.52e-05	4.82572	1.8718	0.554437	0.554437	hCG_40738
0.000389	3.53e-05	-4.8241	1.86725	-0.501067	0.501067	UGT2A1
0.00039	3.54e-05	4.82308	1.86438	0.628066	0.628066	GPBP1
0.0186	0.00464	3.051	-2.83703	1.51994	1.51994	NUDT11
0.00039	3.55e-05	-4.82262	1.86308	-0.520831	0.520831	HHLA2
0.00039	3.55e-05	4.82234	1.86229	0.923046	0.923046	NFATC4
0.000108	6.69e-06	5.40423	3.50442	3.73264	3.73264	NUF2
0.00039	3.56e-05	-4.82181	1.86081	-1.44293	1.44293	LLGL2
0.00039	3.56e-05	4.82143	1.85974	0.852998	0.852998	RNF34
0.000391	3.57e-05	-4.82061	1.85745	-0.664377	0.664377	LOC727944
0.000393	3.59e-05	4.81856	1.85171	1.21232	1.21232	COPG2
0.000393	3.59e-05	4.81815	1.85055	1.1277	1.1277	PDCD7
3.58e-06	7.58e-08	6.9866	7.9394	1.57944	1.57944	NUP107
0.000396	3.62e-05	-4.81575	1.84381	-0.871967	0.871967	ABCA4
0.000396	3.62e-05	4.81531	1.84257	0.326994	0.326994	HNRNPA1
0.000397	3.63e-05	4.81427	1.83966	0.583001	0.583001	PHF3
0.000397	3.64e-05	4.81402	1.83896	0.905995	0.905995	UBE2R2
0.000397	3.64e-05	4.81391	1.83866	0.781811	0.781811	DHX35
0.000401	3.69e-05	4.80938	1.82594	1.39482	1.39482	RAVER2
0.000402	3.69e-05	-4.80874	1.82415	-0.471108	0.471108	KCNQ1DN
0.000402	3.69e-05	4.80861	1.82377	1.09307	1.09307	CBX3
0.000402	3.7e-05	-4.80815	1.82247	-1.45808	1.45808	TMBIM1
0.000403	3.7e-05	4.80757	1.82087	0.633957	0.633957	C19orf61
0.000406	3.74e-05	-4.8041	1.81113	-0.7842	0.7842	CTH
0.000406	3.74e-05	-4.80381	1.81031	-1.45988	1.45988	CAT
0.000407	3.75e-05	-4.80326	1.80878	-0.864641	0.864641	RDH12
0.000678	7.27e-05	4.57141	1.16076	1.60689	1.60689	NUP160
4.32e-07	5.4e-09	7.95981	10.562	3.97161	3.97161	NUSAP1
0.000408	3.77e-05	4.80164	1.80421	0.949699	0.949699	CEP78
0.000408	3.78e-05	4.80097	1.80235	1.24308	1.24308	EXOSC10
0.000408	3.78e-05	4.80096	1.80232	0.957029	0.957029	RPAP3
1.86e-05	6.54e-07	-6.21766	5.8015	-3.43934	3.43934	OGDHL
0.000408	3.78e-05	-4.80031	1.8005	-1.37383	1.37383	BLVRB
0.000409	3.79e-05	4.79968	1.79873	1.29825	1.29825	PPWD1
0.000409	3.8e-05	4.79884	1.79636	1.2356	1.2356	RLF
0.000412	3.82e-05	4.79661	1.79012	0.433945	0.433945	TAF2
0.000412	3.83e-05	4.79609	1.78866	0.929567	0.929567	ZNF721
0.000413	3.84e-05	4.79517	1.78606	1.46167	1.46167	PGAP1
0.000414	3.85e-05	4.79419	1.78333	0.760164	0.760164	TIAL1
0.000414	3.85e-05	-4.79403	1.78289	-0.616092	0.616092	TMEM53
0.000415	3.86e-05	4.79307	1.78019	0.799974	0.799974	SUMO4
0.000416	3.87e-05	4.79213	1.77753	0.993924	0.993924	GLMN
0.000416	3.88e-05	-4.79129	1.7752	-0.737391	0.737391	GPR108
0.000418	3.89e-05	4.7901	1.77186	0.468037	0.468037	NACA
0.000419	3.91e-05	4.7889	1.76849	0.814332	0.814332	UBR5
0.000419	3.92e-05	4.78803	1.76606	0.985029	0.985029	ATIC
0.00321	0.000516	3.87387	-0.74397	2.24207	2.24207	OIP5
3.25e-06	6.79e-08	-7.02618	8.04807	-1.79177	1.79177	OLFM4
0.000422	3.95e-05	-4.78529	1.75838	-1.21404	1.21404	NAP1L2
0.000422	3.95e-05	-4.78527	1.75831	-1.49816	1.49816	SIGIRR
0.000422	3.95e-05	4.78513	1.75791	0.57848	0.57848	CREBBP
0.000422	3.96e-05	-4.7847	1.75671	-1.35172	1.35172	TGM2
0.000423	3.97e-05	-4.78348	1.75328	-0.821415	0.821415	RASSF7
0.000425	3.99e-05	4.78174	1.74841	1.21673	1.21673	FLJ31438
0.000425	3.99e-05	4.78173	1.74838	1.12189	1.12189	CAND1
0.000425	4e-05	4.7811	1.74662	0.774988	0.774988	PIGU
0.0137	0.00316	3.19958	-2.47629	1.97923	1.97923	OLFML2B
0.000428	4.03e-05	4.77855	1.73947	0.609736	0.609736	C3orf17
0.000428	4.03e-05	4.77828	1.73872	1.40388	1.40388	WDR67
6.54e-05	3.53e-06	5.62664	4.13401	1.67095	1.67095	ORC6L
0.000431	4.06e-05	4.77567	1.73141	1.29759	1.29759	RCN2
0.000434	4.09e-05	4.7728	1.72336	1.25849	1.25849	SLC39A10
0.000435	4.1e-05	-4.77193	1.72092	-0.672144	0.672144	NUDT16
0.000436	4.12e-05	-4.77086	1.71793	-1.42852	1.42852	UPP2
0.000436	4.12e-05	4.77043	1.71672	0.551193	0.551193	C12orf65
0.000436	4.12e-05	4.77021	1.71609	1.01211	1.01211	BUB3
0.000438	4.14e-05	-4.76879	1.71212	-1.2324	1.2324	SH3TC1
0.000441	4.17e-05	-4.76586	1.7039	-0.698635	0.698635	C1QTNF1
0.000441	4.18e-05	-4.76537	1.70253	-1.44424	1.44424	HERPUD1
0.000441	4.18e-05	4.76529	1.70231	0.739505	0.739505	ALDH18A1
0.000442	4.19e-05	4.76483	1.70101	0.780025	0.780025	BRD9
0.00052	5.18e-05	-4.69055	1.4931	-1.63849	1.63849	OSBPL3
0.000443	4.21e-05	-4.76325	1.69659	-0.89078	0.89078	C21orf33
0.000444	4.21e-05	4.76261	1.6948	0.834272	0.834272	C8orf33
0.0243	0.00653	2.91591	-3.15702	2.56216	2.56216	OSR1
0.000444	4.22e-05	4.76191	1.69285	1.04301	1.04301	C17orf58
0.000444	4.23e-05	-4.76144	1.69151	-0.978947	0.978947	KCNIP4
0.000444	4.23e-05	-4.76128	1.69107	-0.582821	0.582821	CYP4F2
0.000445	4.24e-05	-4.76013	1.68785	-0.692416	0.692416	SETD3
0.000446	4.25e-05	4.75919	1.6852	0.940212	0.940212	MGC12966
0.00045	4.29e-05	4.75655	1.67783	0.689097	0.689097	DCP1A
0.00045	4.29e-05	4.75613	1.67665	0.901588	0.901588	KIAA0753
8.1e-05	4.71e-06	5.52658	3.85079	1.55577	1.55577	PAFAH1B3
0.00045	4.3e-05	4.75555	1.67503	1.0832	1.0832	MAGOH
0.00045	4.3e-05	4.75549	1.67485	1.04377	1.04377	LOC286495
0.00045	4.3e-05	-4.75523	1.67411	-0.54996	0.54996	HDAC11
0.00045	4.3e-05	4.75519	1.674	0.614578	0.614578	SNW1
0.000452	4.33e-05	4.75304	1.66799	0.700186	0.700186	JMJD2B
0.000452	4.34e-05	4.75261	1.66678	1.39466	1.39466	RBM9
0.000453	4.34e-05	4.75208	1.66531	0.830824	0.830824	MAGEF1
9.07e-17	3.07e-20	-21.5339	35.5505	-5.39423	5.39423	PAH
0.000455	4.36e-05	-4.75026	1.6602	-0.990969	0.990969	PITPNM1
0.000456	4.38e-05	-4.74936	1.65766	-0.689422	0.689422	KCNC4
0.000457	4.39e-05	4.74796	1.65377	0.681581	0.681581	CAPZA1
0.000459	4.42e-05	4.74619	1.64879	0.826014	0.826014	NKTR
2.08e-05	7.75e-07	-6.15809	5.63411	-1.5485	1.5485	PAPPA
0.000459	4.42e-05	-4.74581	1.64774	-0.512516	0.512516	CHRD
0.00046	4.43e-05	-4.7451	1.64573	-0.356167	0.356167	TRIM15
0.00046	4.43e-05	4.74485	1.64505	0.805045	0.805045	ZNF529
0.000461	4.45e-05	-4.74382	1.64216	-0.841555	0.841555	LRPAP1
0.000461	4.45e-05	4.74331	1.64074	1.24389	1.24389	ACBD6
0.000463	4.47e-05	4.74201	1.63709	0.940362	0.940362	GINS3
0.000463	4.47e-05	4.74182	1.63657	1.09741	1.09741	FLJ14803
0.000463	4.48e-05	-4.74132	1.63516	-1.46411	1.46411	ASAH1
0.000464	4.49e-05	4.74067	1.63334	1.23736	1.23736	KIAA1553
0.000465	4.5e-05	-4.73945	1.62992	-1.33915	1.33915	MOCS2
9.38e-09	4.87e-11	-9.81424	15.2281	-1.6935	1.6935	PAQR5
0.000104	6.37e-06	5.42132	3.55279	3.59456	3.59456	PBK
2.87e-10	7.78e-13	-11.6112	19.3065	-3.67334	3.67334	PBLD
1.42e-05	4.49e-07	-6.35097	6.17535	-1.85593	1.85593	PCCA
0.000467	4.53e-05	4.73729	1.62388	1.1285	1.1285	EED
0.000468	4.54e-05	4.7363	1.62112	0.938239	0.938239	IHPK2
0.000468	4.55e-05	4.73595	1.62013	0.845567	0.845567	BLMH
0.000468	4.55e-05	-4.73579	1.61969	-0.740175	0.740175	CD82
0.0274	0.00759	2.85532	-3.29788	1.89362	1.89362	PCDH18
0.000469	4.57e-05	-4.73419	1.61519	-0.998475	0.998475	DARC
0.00047	4.58e-05	4.73366	1.61371	0.817236	0.817236	C3orf21
0.000472	4.6e-05	-4.73183	1.60858	-0.562504	0.562504	PON3
0.000473	4.61e-05	4.73127	1.60702	0.798726	0.798726	GPR180
0.000473	4.62e-05	4.73072	1.60548	0.561274	0.561274	RPL11
0.000474	4.63e-05	-4.72954	1.60217	-0.840632	0.840632	IMMP2L
0.000477	4.66e-05	4.72708	1.59531	0.840015	0.840015	CCT3
0.000479	4.68e-05	4.72556	1.59105	0.990025	0.990025	SFRS10
0.000876	0.000101	4.45477	0.83694	2.05291	2.05291	PCDHA12
0.00048	4.69e-05	4.72493	1.58929	0.89402	0.89402	USP42
0.000483	4.73e-05	-4.7224	1.58219	-0.270465	0.270465	GCM1
0.000484	4.74e-05	4.72128	1.57906	0.918769	0.918769	ETAA1
0.000486	4.76e-05	-4.71982	1.57498	-0.534908	0.534908	PADI2
0.000487	4.78e-05	-4.71845	1.57113	-0.662505	0.662505	C1orf186
0.000487	4.78e-05	4.71838	1.57095	0.998384	0.998384	LPHN1
8.63e-06	2.3e-07	6.58802	6.83709	3.19486	3.19486	PCDHB10
0.000491	4.83e-05	4.7149	1.56121	0.855787	0.855787	LSM2
0.000186	1.35e-05	5.16052	2.81508	2.55032	2.55032	PCDHB14
0.000495	4.87e-05	-4.71214	1.55349	-0.848928	0.848928	ABCC6
0.000497	4.89e-05	4.71054	1.54901	1.46318	1.46318	CASD1
0.0005	4.92e-05	4.70838	1.54298	0.631796	0.631796	TMCC1
0.000502	4.95e-05	-4.70653	1.53781	-1.30821	1.30821	SYNGR2
0.000502	4.95e-05	4.70647	1.53763	0.901711	0.901711	POLR3C
0.000505	4.98e-05	4.70408	1.53095	0.829309	0.829309	PDCD4
0.000124	7.94e-06	5.34459	3.33561	3.47032	3.47032	PCDHB16
0.0279	0.00779	2.84511	-3.32146	1.58451	1.58451	PCDHB2
0.000508	5.03e-05	-4.70085	1.52192	-0.988888	0.988888	ACSL5
0.00227	0.000335	4.03016	-0.32487	1.85594	1.85594	PCDHB6
0.000511	5.06e-05	4.69872	1.51597	0.720048	0.720048	ZC3H4
1.5e-05	4.87e-07	6.32203	6.09429	1.56489	1.56489	PCGF6
0.000511	5.06e-05	4.69833	1.51486	0.850278	0.850278	SLMO1
1.3e-06	2.06e-08	-7.46213	9.2342	-5.74556	5.74556	PCK1
0.000512	5.07e-05	4.69767	1.51302	1.41805	1.41805	CDK5RAP2
0.000977	0.000116	-4.40737	0.70585	-1.77248	1.77248	PCK2
0.000515	5.11e-05	-4.69479	1.50497	-0.869362	0.869362	C9orf167
0.000517	5.13e-05	4.69353	1.50145	0.844646	0.844646	NEK4
0.000517	5.14e-05	4.69329	1.50077	1.00569	1.00569	ZNF627
0.000517	5.14e-05	4.69318	1.50046	1.21461	1.21461	EIF3M
0.000517	5.14e-05	4.6928	1.49941	0.691323	0.691323	GOPC
0.000519	5.17e-05	-4.691	1.49437	-1.34671	1.34671	LOH11CR2A
0.0185	0.00462	-3.05227	-2.83398	-1.80619	1.80619	PCP4
0.00052	5.18e-05	4.69006	1.49175	0.887346	0.887346	MAPKAPK5
0.000524	5.22e-05	-4.68741	1.48433	-0.35655	0.35655	CYP4F11
0.000525	5.24e-05	4.68656	1.48195	0.533773	0.533773	APPBP2
0.000525	5.24e-05	4.68648	1.48173	0.388055	0.388055	KIAA0157
0.000466	4.52e-05	-4.73794	1.62571	-1.88358	1.88358	PDE1A
0.000527	5.27e-05	4.68424	1.47549	0.509275	0.509275	RHOT1
1.18e-08	6.45e-11	-9.69893	14.9515	-2.56993	2.56993	PDE2A
0.000532	5.32e-05	-4.6807	1.46557	-1.40516	1.40516	SUCLG2
0.000535	5.36e-05	4.67854	1.45954	0.935574	0.935574	PABPC4
0.000535	5.36e-05	-4.67826	1.45877	-0.894128	0.894128	CTF1
0.000537	5.38e-05	4.67714	1.45565	1.04085	1.04085	ZSWIM6
0.000538	5.39e-05	4.67626	1.45317	0.805335	0.805335	RPP30
0.000539	5.41e-05	4.6749	1.44938	1.11876	1.11876	DDEF1
0.000541	5.43e-05	-4.6738	1.44631	-0.688484	0.688484	CTXN3
0.000466	4.52e-05	4.73771	1.62506	1.68231	1.68231	PDGFC
0.0113	0.0025	-3.28979	-2.25308	-1.87838	1.87838	PDK4
0.000542	5.45e-05	4.67243	1.44248	0.550906	0.550906	MED23
0.000544	5.47e-05	4.67133	1.43939	1.17231	1.17231	PPIH
0.000545	5.48e-05	4.6704	1.43679	1.23283	1.23283	TK1
1.39e-06	2.28e-08	-7.42458	9.13285	-5.2108	5.2108	PDZK1
2.45e-09	1.01e-11	-10.4769	16.7824	-5.44872	5.44872	PDZK1IP1
0.000547	5.52e-05	-4.66837	1.43114	-0.753917	0.753917	MAPK13
0.000547	5.52e-05	4.66808	1.43033	1.283	1.283	FGD1
0.000548	5.53e-05	4.6673	1.42813	1.14491	1.14491	C1orf9
0.00055	5.56e-05	-4.66548	1.42305	-0.982093	0.982093	DSTN
0.000555	5.61e-05	4.66263	1.41509	0.750201	0.750201	MLH1
0.000555	5.61e-05	4.66231	1.41422	0.569791	0.569791	ASXL1
0.000556	5.62e-05	-4.66154	1.41204	-0.597369	0.597369	PARD6B
0.000558	5.64e-05	4.66024	1.40843	0.88663	0.88663	C12orf4
0.000559	5.66e-05	4.65916	1.40542	0.71567	0.71567	ZNF507
0.00056	5.68e-05	-4.65812	1.40251	-0.990457	0.990457	BPHL
0.000562	5.71e-05	4.65653	1.39806	0.860206	0.860206	DIP2B
0.000562	5.71e-05	4.65627	1.39734	0.444949	0.444949	RPL37
0.000562	5.71e-05	4.65616	1.39703	0.846824	0.846824	ZNF362
0.000562	5.71e-05	-4.65609	1.39683	-0.842204	0.842204	FAM65A
0.000565	5.74e-05	4.65414	1.39139	1.06276	1.06276	ZCCHC3
0.000565	5.74e-05	4.65409	1.39126	0.425071	0.425071	CWF19L1
0.000565	5.75e-05	-4.65359	1.38985	-0.666437	0.666437	ZBTB38
0.000566	5.76e-05	4.65315	1.38862	1.13154	1.13154	HIG2
0.000566	5.76e-05	4.65301	1.38825	1.08098	1.08098	MED25
0.000568	5.79e-05	-4.65122	1.38324	-0.81292	0.81292	LOC339344
0.000569	5.8e-05	4.65055	1.38136	1.02169	1.02169	C5orf26
0.00057	5.81e-05	4.65007	1.38002	0.977069	0.977069	RBPJ
0.00057	5.82e-05	4.6494	1.37815	0.92364	0.92364	PCTK2
0.000619	6.46e-05	4.6127	1.27579	2.94817	2.94817	PEG10
0.000571	5.84e-05	4.64839	1.37534	0.734529	0.734529	CPOX
0.000571	5.84e-05	4.64819	1.37479	1.34046	1.34046	SCYL1BP1
0.000572	5.86e-05	-4.64742	1.37263	-1.28212	1.28212	TMEM120A
0.000573	5.87e-05	4.64662	1.37041	1.38783	1.38783	GTF3C5
0.000573	5.87e-05	-4.64635	1.36964	-0.730252	0.730252	CAPNS1
0.000574	5.89e-05	-4.64541	1.36702	-0.521882	0.521882	EDN2
0.000575	5.9e-05	-4.64474	1.36515	-0.455958	0.455958	BCL2L2
0.000576	5.91e-05	-4.64401	1.36313	-1.10603	1.10603	ENPP4
0.000577	5.93e-05	4.6429	1.36002	1.12013	1.12013	SPRY1
0.000577	5.93e-05	4.64288	1.35997	0.468923	0.468923	UBA52
0.000582	5.99e-05	4.63959	1.35078	0.921305	0.921305	FANCF
0.000582	5.99e-05	4.63948	1.35047	1.04289	1.04289	KIAA1704
0.000584	6.01e-05	-4.63812	1.34667	-0.432522	0.432522	CNTD2
0.000585	6.03e-05	4.63694	1.34339	1.10671	1.10671	RIOK1
0.000585	6.03e-05	-4.63692	1.34333	-0.950208	0.950208	CFLAR
0.000587	6.05e-05	4.63602	1.34083	0.906082	0.906082	FANCE
0.000588	6.06e-05	4.63512	1.3383	1.14293	1.14293	POLE
0.000592	6.12e-05	4.63208	1.32982	0.977513	0.977513	ACTR6
0.000592	6.12e-05	-4.63196	1.3295	-0.906266	0.906266	NAGS
4.8e-07	6.13e-09	-7.91187	10.4354	-2.00396	2.00396	PEPD
0.000598	6.18e-05	4.62838	1.31952	0.653523	0.653523	RAB34
0.0006	6.21e-05	-4.62701	1.31568	-0.988727	0.988727	TMEM9B
0.0162	0.00391	-3.1177	-2.67619	-1.66143	1.66143	PERP
0.00238	0.000356	-4.00799	-0.38465	-1.9233	1.9233	PFKFB3
0.000603	6.25e-05	4.62483	1.3096	0.915596	0.915596	PSMC6
1.78e-05	6.22e-07	-6.23549	5.85157	-2.35481	2.35481	PHYH
0.000607	6.3e-05	4.62172	1.30094	1.08767	1.08767	UBE2I
0.000609	6.32e-05	-4.6206	1.29782	-0.981367	0.981367	SLC7A13
0.000611	6.34e-05	-4.6195	1.29473	-1.01077	1.01077	TLN2
0.000611	6.34e-05	4.6193	1.29419	1.46022	1.46022	CDCA4
0.000612	6.36e-05	-4.61839	1.29166	-0.666599	0.666599	PCDH1
0.000612	6.36e-05	4.61823	1.2912	0.69822	0.69822	RBBP6
0.000613	6.38e-05	4.61746	1.28906	0.795106	0.795106	MIS12
0.000616	6.41e-05	-4.61566	1.28404	-0.89287	0.89287	SHB
0.000616	6.41e-05	-4.61551	1.28361	-1.04606	1.04606	GALNTL2
0.000619	6.46e-05	4.61298	1.27656	1.0023	1.0023	PNN
0.000619	6.46e-05	-4.6129	1.27634	-0.695344	0.695344	PAFAH2
6.09e-06	1.45e-07	-6.75286	7.29467	-2.05997	2.05997	PHYHIPL
0.00062	6.48e-05	-4.6121	1.2741	-0.604271	0.604271	TACSTD2
0.000621	6.49e-05	-4.61122	1.27165	-1.02151	1.02151	HNMT
0.000622	6.5e-05	4.61055	1.26979	0.591917	0.591917	ZKSCAN4
0.000622	6.51e-05	4.61035	1.26923	1.12195	1.12195	SH3PXD2B
0.000622	6.51e-05	-4.61011	1.26857	-0.980342	0.980342	GIMAP5
1.44e-09	5.68e-12	-10.7256	17.3505	-2.25171	2.25171	PIGR
6.27e-05	3.36e-06	-5.64456	4.18472	-1.65347	1.65347	PIPOX
0.000627	6.57e-05	-4.60718	1.26039	-1.20834	1.20834	PECI
0.000632	6.63e-05	4.60382	1.25104	1.17519	1.17519	ZNF131
0.000635	6.66e-05	4.60212	1.24628	1.13449	1.13449	TBL1XR1
0.000635	6.67e-05	-4.60179	1.24537	-1.2614	1.2614	TGFBR2
0.000643	6.76e-05	-4.59729	1.23283	-1.47126	1.47126	REEP5
0.000624	6.54e-05	4.60869	1.2646	1.76092	1.76092	PKIA
0.000646	6.79e-05	-4.59543	1.22766	-0.830675	0.830675	HEXA
0.000646	6.79e-05	4.5953	1.22731	0.921311	0.921311	CREBZF
0.0206	0.00531	-2.99814	-2.9632	-1.54234	1.54234	PLA2G4A
0.000647	6.81e-05	4.5942	1.22422	0.623	0.623	ZNF638
0.00176	0.000244	-4.14289	-0.01946	-2.16477	2.16477	PLAU
0.000648	6.83e-05	-4.59331	1.22176	-1.0523	1.0523	CMTM4
0.000648	6.83e-05	4.5933	1.22172	1.22504	1.22504	LOC388969
0.000648	6.84e-05	4.59295	1.22076	0.699005	0.699005	ICK
0.000651	6.87e-05	4.59126	1.21604	0.856831	0.856831	C6orf134
0.000651	6.88e-05	4.59091	1.21507	0.762851	0.762851	DPF2
0.000653	6.9e-05	4.58974	1.2118	0.963938	0.963938	HNRPDL
0.000653	6.91e-05	4.58944	1.21096	0.537309	0.537309	ORC5L
0.000653	6.91e-05	4.58925	1.21043	0.892471	0.892471	FANCA
0.000654	6.92e-05	-4.58873	1.20898	-0.435879	0.435879	FBXO27
0.000654	6.93e-05	-4.58822	1.20758	-1.34922	1.34922	TACC1
0.000654	6.94e-05	4.588	1.20695	1.14786	1.14786	RP11-11C5.2
0.000654	6.94e-05	4.58788	1.20662	0.844986	0.844986	TRIT1
0.000655	6.95e-05	-4.58719	1.2047	-0.496676	0.496676	BZRPL1
0.000658	6.99e-05	4.5853	1.19943	0.681745	0.681745	C19orf62
0.00066	7.01e-05	-4.58421	1.1964	-0.598318	0.598318	AMDHD1
0.000663	7.05e-05	-4.58223	1.1909	-1.37069	1.37069	LOC729604
0.000347	3.06e-05	4.87415	2.00782	2.21413	2.21413	PLCB4
0.000663	7.05e-05	4.58215	1.19067	0.704926	0.704926	PUF60
0.000664	7.07e-05	-4.58128	1.18825	-0.987614	0.987614	ISCU
0.000666	7.09e-05	4.58018	1.18519	0.809545	0.809545	POGZ
0.000668	7.12e-05	4.579	1.18191	0.969612	0.969612	NIPBL
0.000672	7.16e-05	4.57682	1.17583	0.848465	0.848465	USP3
0.000672	7.17e-05	4.57643	1.17474	1.07946	1.07946	FAM57A
2.71e-06	5.37e-08	-7.11139	8.28145	-1.57682	1.57682	PLCG2
0.000673	7.19e-05	-4.57538	1.17181	-0.474098	0.474098	MFAP3L
4.9e-07	6.32e-09	-7.90055	10.4055	-3.00339	3.00339	PLCL1
0.000675	7.22e-05	4.57406	1.16815	0.474788	0.474788	RPS4X
0.000675	7.22e-05	-4.57386	1.16761	-0.579456	0.579456	CYP17A1
0.000675	7.23e-05	-4.57351	1.16663	-0.791116	0.791116	TRPV6
0.000676	7.24e-05	4.57305	1.16533	0.956318	0.956318	EIF3E
0.000648	6.83e-05	4.59365	1.22269	2.21065	2.21065	PLEKHG1
0.000717	7.78e-05	-4.54762	1.0946	-1.52359	1.52359	PLEKHH2
0.000677	7.26e-05	4.57184	1.16197	0.84612	0.84612	NSMCE4A
8.45e-06	2.23e-07	6.59873	6.86688	1.8691	1.8691	PLEKHO1
0.000678	7.28e-05	-4.57113	1.16	-0.985645	0.985645	AQP7
0.00068	7.3e-05	4.56982	1.15635	0.838746	0.838746	HNRPUL1
1.73e-05	5.96e-07	-6.25092	5.89487	-3.37276	3.37276	PLG
0.000681	7.33e-05	4.56879	1.15349	0.797399	0.797399	NOM1
0.000681	7.33e-05	-4.56859	1.15293	-0.786752	0.786752	TNIP1
0.000681	7.33e-05	4.56853	1.15275	1.25256	1.25256	MEX3C
0.000685	7.38e-05	4.56611	1.14601	0.877428	0.877428	TARDBP
2.25e-05	8.54e-07	-6.12376	5.53755	-2.58547	2.58547	PLLP
0.000688	7.41e-05	4.56473	1.14217	0.702046	0.702046	C6orf48
0.000689	7.44e-05	-4.56359	1.13902	-0.733633	0.733633	FLJ32252
0.000691	7.45e-05	4.56277	1.13672	0.962014	0.962014	C14orf138
0.000694	7.49e-05	-4.56096	1.13169	-0.942888	0.942888	SEMA4A
0.000694	7.49e-05	4.56092	1.13158	0.736501	0.736501	C14orf130
0.000697	7.53e-05	-4.55912	1.12658	-0.570497	0.570497	TMEM132E
0.000701	7.58e-05	4.55696	1.12056	0.953492	0.953492	TBCE
0.000705	7.63e-05	4.55449	1.11369	0.682158	0.682158	MGEA5
1.54e-05	5.04e-07	-6.30964	6.05957	-2.42061	2.42061	PLS1
0.000708	7.67e-05	4.55264	1.10856	1.41971	1.41971	GNL2
0.000711	7.71e-05	-4.55107	1.10419	-0.74748	0.74748	RAB5C
0.0249	0.00674	-2.90328	-3.18651	-1.51658	1.51658	PLSCR1
0.000716	7.76e-05	-4.54849	1.09701	-0.955721	0.955721	TMED5
0.00559	0.00103	-3.62115	-1.40919	-2.02837	2.02837	PODXL
0.000717	7.79e-05	4.54709	1.09311	1.28405	1.28405	MED30
0.000717	7.79e-05	4.54704	1.09298	1.16188	1.16188	HNRPLL
0.000717	7.8e-05	-4.5469	1.0926	-0.994724	0.994724	TEX264
0.000718	7.81e-05	-4.54648	1.09141	-0.461318	0.461318	LPAL2
0.000719	7.82e-05	-4.54589	1.0898	-0.705967	0.705967	B3GALT4
0.000721	7.86e-05	4.54418	1.08502	0.831222	0.831222	LOC644353
0.000721	7.86e-05	4.54416	1.08498	1.16341	1.16341	NUDT1
0.000721	7.86e-05	4.54413	1.08489	0.880561	0.880561	DCUN1D5
0.000721	7.86e-05	4.54392	1.0843	0.830138	0.830138	RBM4B
0.000721	7.87e-05	-4.54383	1.08406	-0.601868	0.601868	IYD
0.000722	7.88e-05	-4.543	1.08175	-0.955212	0.955212	NPY5R
0.000724	7.91e-05	4.54192	1.07874	0.797908	0.797908	KIAA0692
0.000724	7.91e-05	4.54188	1.07863	1.03732	1.03732	LOC90379
0.000725	7.92e-05	4.54133	1.07711	1.05318	1.05318	E2F3
2.74e-05	1.1e-06	6.03534	5.2886	2.02003	2.02003	POLE2
0.000727	7.96e-05	-4.53966	1.07247	-0.442154	0.442154	SPNS3
0.000728	7.97e-05	4.53902	1.07068	0.587898	0.587898	RNASEH2B
0.000729	7.99e-05	4.53849	1.06922	0.802487	0.802487	PARP6
0.000743	8.14e-05	4.53167	1.05027	0.633922	0.633922	EIF3G
0.000745	8.17e-05	-4.53044	1.04684	-1.35289	1.35289	CAPG
0.000747	8.19e-05	4.52949	1.04421	0.736112	0.736112	RNPS1
0.00075	8.23e-05	4.52784	1.03963	0.888614	0.888614	DET1
0.00075	8.23e-05	-4.52781	1.03955	-0.829707	0.829707	TMEM150
0.000753	8.27e-05	4.52608	1.03472	0.614616	0.614616	ARID1B
0.000756	8.32e-05	4.52419	1.02949	1.04383	1.04383	ZNRF1
0.000757	8.33e-05	4.52382	1.02845	0.964526	0.964526	METTL3
0.011	0.00241	-3.30427	-2.21698	-1.58957	1.58957	PPAP2A
0.000757	8.34e-05	4.52322	1.02677	1.12037	1.12037	TPRKB
0.000759	8.36e-05	4.52233	1.0243	1.14656	1.14656	DHX33
0.000759	8.37e-05	-4.52211	1.02371	-0.564772	0.564772	RNPEPL1
0.000761	8.39e-05	4.52101	1.02065	0.979736	0.979736	C13orf23
0.000763	8.42e-05	4.51975	1.01714	0.473021	0.473021	FAM120B
0.000766	8.46e-05	-4.51816	1.01274	-1.27375	1.27375	DYNLT3
0.000767	8.48e-05	4.51747	1.01081	1.05062	1.05062	C18orf21
0.000767	8.48e-05	-4.51741	1.01066	-0.919267	0.919267	MYH11
0.00228	0.000338	-4.0268	-0.33394	-2.76982	2.76982	PPARGC1A
0.000769	8.52e-05	-4.51588	1.00639	-0.492859	0.492859	NMNAT3
0.000771	8.53e-05	4.51517	1.00442	0.545923	0.545923	CUL3
0.00603	0.00113	-3.5866	-1.49879	-1.64792	1.64792	PPIC
0.000774	8.58e-05	4.51345	0.99966	1.00104	1.00104	FLJ90709
0.000774	8.59e-05	-4.51292	0.99819	-0.959544	0.959544	C6orf136
0.000776	8.61e-05	-4.51192	0.9954	-1.34895	1.34895	PCYOX1
0.000776	8.62e-05	4.51182	0.99514	0.758356	0.758356	UBFD1
0.000846	9.64e-05	-4.47216	0.88513	-1.82787	1.82787	PPL
0.000782	8.69e-05	-4.5088	0.98674	-0.432985	0.432985	LOC196993
0.000787	8.76e-05	-4.50603	0.97905	-0.662466	0.662466	NDUFC1
0.000788	8.77e-05	-4.50557	0.97779	-0.66767	0.66767	ANKS4B
0.000788	8.77e-05	4.50556	0.97775	0.571669	0.571669	PCM1
0.000788	8.78e-05	-4.50499	0.97618	-0.431011	0.431011	LIN7A
0.000789	8.8e-05	4.50439	0.97451	0.935933	0.935933	ELP2
0.000789	8.8e-05	-4.50424	0.97408	-0.767231	0.767231	SLC3A2
0.000792	8.84e-05	-4.50276	0.96998	-0.556165	0.556165	GSTA3
0.000792	8.84e-05	4.50268	0.96976	0.511458	0.511458	FAM125B
0.000792	8.85e-05	-4.50249	0.96923	-0.868016	0.868016	LOC130940
0.000795	8.88e-05	4.50105	0.96524	0.960442	0.960442	CPSF1
0.000795	8.89e-05	-4.50063	0.96408	-0.636692	0.636692	FAM63A
0.000795	8.89e-05	-4.5006	0.96398	-0.942413	0.942413	BAG1
0.000796	8.91e-05	-4.49982	0.96182	-0.870736	0.870736	PCLKC
0.000796	8.91e-05	4.49982	0.96182	0.752533	0.752533	PRPF40A
0.000797	8.93e-05	4.49901	0.95958	0.955614	0.955614	POLD1
0.000798	8.95e-05	4.49852	0.95821	0.897055	0.897055	ZNF7
1.4e-07	1.32e-09	-8.49731	11.9616	-2.71854	2.71854	PPP1R1A
0.000798	8.96e-05	-4.49803	0.95687	-1.23359	1.23359	APOL3
0.000799	8.98e-05	4.49743	0.95519	1.49403	1.49403	PCNA
0.0008	8.99e-05	4.497	0.95399	0.784527	0.784527	QARS
0.000801	9e-05	4.4963	0.95207	0.704723	0.704723	KLRA1
0.00647	0.00123	-3.55468	-1.58127	-1.70604	1.70604	PQLC3
0.000802	9.02e-05	4.49573	0.95047	1.12478	1.12478	NPM3
0.000803	9.03e-05	4.49518	0.94895	0.651776	0.651776	ILKAP
0.000805	9.06e-05	4.49413	0.94605	1.06032	1.06032	ARL6IP6
0.000805	9.07e-05	4.49386	0.94529	1.27043	1.27043	ZNF605
0.000806	9.09e-05	4.49298	0.94285	0.642464	0.642464	UNK
0.000808	9.12e-05	4.49195	0.94	1.12747	1.12747	FGFR1
0.000808	9.12e-05	-4.49182	0.93963	-0.364493	0.364493	CNNM2
0.000817	9.22e-05	4.4879	0.92877	0.957117	0.957117	IMPDH2
0.00082	9.27e-05	4.48601	0.92351	1.07493	1.07493	MTA1
0.00082	9.27e-05	4.486	0.92349	0.635669	0.635669	YTHDF1
0.00082	9.27e-05	4.4859	0.92321	1.00979	1.00979	DCK
0.0125	0.00282	3.24374	-2.36739	2.89304	2.89304	PRAME
0.000822	9.3e-05	4.48477	0.92008	0.909689	0.909689	ZNF777
0.000822	9.31e-05	4.4847	0.91988	0.7865	0.7865	FANCD2
0.000822	9.31e-05	4.48457	0.91952	0.884713	0.884713	RAD23B
0.000822	9.31e-05	4.48439	0.91903	0.917381	0.917381	C15orf29
0.000824	9.34e-05	-4.48325	0.91586	-0.758674	0.758674	TICAM1
0.000824	9.35e-05	4.48297	0.9151	1.19875	1.19875	C10orf6
0.000828	9.4e-05	4.48106	0.9098	0.743373	0.743373	SHFM1
0.000829	9.42e-05	-4.48059	0.9085	-1.494	1.494	LAMP2
0.000837	9.51e-05	4.477	0.89854	1.10557	1.10557	ZNF518
0.000838	9.53e-05	4.47625	0.89645	0.884513	0.884513	RPL12
0.000839	9.54e-05	4.47577	0.89514	1.37021	1.37021	ATP9A
0.000841	9.57e-05	-4.47476	0.89233	-0.73951	0.73951	CA10
0.000842	9.59e-05	4.47418	0.89071	1.42967	1.42967	PSD3
5.92e-07	7.83e-09	7.82019	10.1925	3.8092	3.8092	PRC1
0.00057	5.82e-05	4.64931	1.37791	1.79048	1.79048	PRIM1
0.000846	9.65e-05	4.47201	0.88472	0.96272	0.96272	ZNF420
2.87e-10	7.67e-13	-11.6179	19.3208	-2.9392	2.9392	PRODH
2.3e-06	4.37e-08	-7.18605	8.48538	-1.50607	1.50607	PRODH2
0.00281	0.00044	-3.9319	-0.58899	-2.03176	2.03176	PROM1
0.000852	9.73e-05	4.4689	0.87609	0.869954	0.869954	ZNF212
0.000852	9.73e-05	-4.46887	0.876	-0.752533	0.752533	NFE2L1
0.000856	9.8e-05	-4.46653	0.86954	-0.518693	0.518693	F5
0.000856	9.8e-05	4.46651	0.86948	0.864578	0.864578	ANKRA2
0.000859	9.83e-05	4.4654	0.86639	1.01716	1.01716	TROAP
1.39e-05	4.36e-07	-6.36113	6.20378	-1.56045	1.56045	PRR13
8.67e-06	2.32e-07	-6.58575	6.83077	-2.22292	2.22292	PRR15
0.00086	9.86e-05	-4.46422	0.86312	-0.675167	0.675167	STAC2
1.97e-05	7.24e-07	6.18228	5.7021	2.62676	2.62676	PRR6
0.00233	0.000346	-4.01807	-0.3575	-1.66705	1.66705	PRRG1
0.00127	0.000164	-4.28564	0.37063	-1.97648	1.97648	PRSS8
6.44e-10	2.29e-12	11.1246	18.2445	3.08194	3.08194	PRTFDC1
0.000867	9.96e-05	4.46078	0.8536	0.797767	0.797767	PIK3CA
5.49e-05	2.79e-06	5.70913	4.36741	1.73626	1.73626	PSIP1
0.00087	0.0001	-4.45905	0.8488	-0.757479	0.757479	ACTN4
0.000876	0.000101	-4.45654	0.84186	-1.21122	1.21122	TMEM140
7.19e-05	4.01e-06	5.58231	4.00853	2.93401	2.93401	PSRC1
[truncated: 7,988 more rows]
